# Supplementary material for: Genomic analysis of GBS data reveals genes associated with facial pigmentation in Xinyang blue-shelled layers
Source: Arch Anim Breed. 2020 Dec 18;63(2):483–91. doi: 10.5194/aab-63-483-2020 (PMC7810225; doi:10.5194/aab-63-483-2020)
Supplement: Table S1 contains sequencing reads, alignment statistics, and mean genome-wide coverage of each sample. Table S2 contains GWAS results of dermal hyperpigmentation in Xinyang blue-shelled pure-line layers. Table S3 contains the detection FST result of dermal hyperpigmentation in Xinyang blue-shelled  [file aab-63-483-supplement.zip › Supplement/Supplementary/Table S1.xlsx]

## Sheet: Sheet1
Table S1. Sequencing reads, alignment statistics and mean genome-wide coverage of each sample.
Sample	Raw Base(bp)	Clean Base(bp)	Effective Rate(%)	Error Rate(%)	Q20(%)	Q30(%)	GC Content(%)	total_PE_cleanReads	total_PE_enzymeCatchReads	enzymeCatchRatio(%)	Clean_reads	mapped_reads	mapping_rate	Average_depth	Coverage_1X	Coverage_4X
667	857155104	857148768	100	0.06	93.29	85	42.08	4375773	4330077	99	8751546	8728173	0.9973	14.34	0.1548	0.0612
677	655328736	655322112	100	0.06	93.31	85	42.31	2505883	2474390	98.7	5011766	4991128	0.9959	6.43	0.1853	0.0563
663	848490912	848486304	100	0.05	93.32	85	41.93	2861605	2831027	98.9	5723210	5708492	0.9974	8.85	0.1452	0.0595
652	1190831328	1190822976	100	0.05	93.4	85	40.84	3582209	3481783	97.2	7164418	7140327	0.9966	12.15	0.131	0.0596
665	952991712	952986528	100	0.05	93.41	85	42	2409236	2381699	98.9	4818472	4799144	0.996	6.51	0.1777	0.0532
641	779212512	779206752	100	0.05	93.44	85	42.49	3014751	2968742	98.5	6029502	6005056	0.9959	9.02	0.1538	0.0606
651	916685856	916680096	100	0.05	93.46	85	41.95	2536166	2508247	98.9	5072332	5053200	0.9962	7.2	0.1669	0.0559
685	722082816	722079648	100	0.05	93.47	85	42	2071882	2049627	98.9	4143764	4129576	0.9966	6.57	0.155	0.0454
639	729368064	729364032	100	0.04	93.48	85	42.11	1984933	1965745	99	3969866	3962550	0.9982	6.57	0.1471	0.0445
627	824145696	824142240	100	0.06	93.5	85	42.02	2532514	2508222	99	5065028	5030240	0.9931	7.75	0.1491	0.0557
638	571664160	571660704	100	0.06	93.59	85	42.14	2926965	2890086	98.7	5853930	5830686	0.996	9.82	0.1182	0.0595
673	660186720	660183264	100	0.06	93.59	85	42.08	2705579	2672481	98.8	5411158	5396551	0.9973	7.2	0.1754	0.0602
659	1128468672	1128461472	100	0.06	93.61	85	40.8	2283279	2246986	98.4	4566558	4550918	0.9966	6.67	0.17	0.0493
696	845393184	845388864	100	0.05	93.67	85	41.46	2693522	2661981	98.8	5387044	5365350	0.996	7.94	0.1561	0.0582
683	641948256	641944800	100	0.05	93.81	85	41.35	2695296	2661377	98.7	5390592	5369773	0.9961	7.78	0.1664	0.0573
699	727813440	727810848	100	0.04	93.81	85	41.56	2725604	2691447	98.7	5451208	5429404	0.996	7.6	0.1829	0.054
707	775808640	775805760	100	0.05	93.85	85	41.29	3556942	3515180	98.8	7113884	7085447	0.996	9.85	0.1812	0.0634
670	575869824	575868384	100	0.05	93.99	85	41.81	3408965	3370871	98.9	6817930	6792816	0.9963	9.06	0.172	0.0683
738	571070592	571069440	100	0.05	94.21	85	41.48	2963065	2912694	98.3	5926130	5903372	0.9962	9.11	0.1488	0.0597
718	672005952	672002208	100	0.05	93.71	85.04	41.52	3182917	3134679	98.5	6365834	6350264	0.9976	9.94	0.1346	0.0631
661	798780672	798777216	100	0.05	93.35	85.11	42.28	4134802	4090958	98.9	8269604	8248535	0.9975	14.02	0.1273	0.0611
648	1024406784	1024399296	100	0.05	93.35	85.12	41.33	5453429	5314602	97.5	10906858	10872312	0.9968	16.29	0.1497	0.0705
640	842974272	842965920	100	0.05	93.3	85.14	41.98	2543947	2490138	97.9	5087894	5069178	0.9963	7.22	0.1712	0.0549
649	981789984	981781920	100	0.05	93.38	85.15	42.36	2249059	2223652	98.9	4498118	4481494	0.9963	6.29	0.1755	0.0487
657	699425856	699418944	100	0.06	93.38	85.25	41.97	2428538	2402653	98.9	4857076	4836777	0.9958	6.97	0.1685	0.053
662	867475584	867466368	100	0.06	93.38	85.25	42.07	2585387	2555358	98.8	5170774	5149495	0.9959	7.03	0.1786	0.0552
656	647735040	647728992	100	0.05	93.46	85.27	41.91	3918269	3883496	99.1	7836538	7825988	0.9987	12.79	0.123	0.0642
695	647599104	647597376	100	0.04	93.79	85.29	41.49	2224132	2191916	98.6	4448264	4432444	0.9964	9.69	0.0986	0.044
676	764091936	764086464	100	0.05	93.44	85.4	42.2	2773532	2724352	98.2	5547064	5525691	0.9961	7.88	0.1676	0.0588
666	740545056	740542176	100	0.04	93.91	85.43	41.64	3012036	2976088	98.8	6024072	6000106	0.996	8.82	0.1544	0.0621
684	933148224	933143328	100	0.05	93.82	85.47	40.86	2946133	2906044	98.6	5892266	5870710	0.9963	8.68	0.1538	0.0613
650	853369056	853362720	100	0.05	93.53	85.54	42.54	2272088	2249239	99	4544176	4528293	0.9965	6	0.184	0.0491
741	749780640	749778912	100	0.05	93.88	85.56	41.8	3308981	3276544	99	6617962	6601881	0.9976	10.19	0.1333	0.0647
679	739514880	739510560	100	0.04	94	85.61	41.02	2571327	2528701	98.3	5142654	5121513	0.9959	8.08	0.151	0.0547
669	750204288	750202272	100	0.04	93.95	85.64	41.37	2976211	2937371	98.7	5952422	5929759	0.9962	8.85	0.1562	0.0603
693	780708096	780703776	100	0.04	94.06	85.64	41.58	2441974	2415300	98.9	4883948	4864502	0.996	8.3	0.1375	0.0519
698	900107712	900104544	100	0.05	93.91	85.65	41.27	2604869	2572865	98.8	5209738	5189302	0.9961	8.48	0.1433	0.0546
690	848184480	848181024	100	0.04	93.97	85.73	41.61	1999543	1977426	98.9	3999086	3994731	0.9989	7.46	0.1209	0.0465
668	703290816	703288512	100	0.04	94.05	85.81	41.58	2486032	2458639	98.9	4972064	4951911	0.9959	8.14	0.145	0.0526
642	657590112	657584352	100	0.05	93.72	85.85	41.86	2583640	2554479	98.9	5167280	5145892	0.9959	8.49	0.1444	0.0535
660	640555488	640550016	100	0.05	93.66	85.91	40.66	2292303	2272056	99.1	4584606	4577061	0.9984	7.03	0.1572	0.0508
687	766956384	766953504	100	0.04	94.07	85.93	41.62	2216663	2180614	98.4	4433326	4414952	0.9959	7.77	0.1343	0.0484
645	776254176	776245248	100	0.05	93.72	85.95	42.03	2653078	2619577	98.7	5306156	5285469	0.9961	8.32	0.1464	0.0562
701	604423584	604420992	100	0.04	94.04	85.97	41.28	2275424	2244594	98.6	4550848	4535338	0.9966	7.81	0.1344	0.05
646	784978272	784973952	100	0.05	93.78	85.98	41.28	2428888	2406147	99.1	4857776	4837464	0.9958	8.2	0.141	0.0512
644	775741536	775734336	100	0.05	93.69	86	42.28	2567745	2534644	98.7	5135490	5116728	0.9963	9.31	0.1252	0.0518
717	581341248	581338944	100	0.04	94.09	86.07	41.22	3426427	3393164	99	6852854	6824582	0.9959	10.98	0.1488	0.0597
637	596707776	596702016	100	0.05	93.86	86.1	42.2	2739702	2712272	99	5479404	5457464	0.996	8.58	0.1492	0.0568
633	868253472	868248288	100	0.05	93.81	86.17	42.51	2842888	2812955	98.9	5685776	5660588	0.9956	8.51	0.1771	0.0528
664	654364512	654361344	100	0.04	93.93	86.21	41.65	2228975	2205276	98.9	4457950	4443332	0.9967	7.77	0.1367	0.0485
671	715980384	715977216	100	0.04	94.17	86.22	41.67	3240081	3200920	98.8	6480162	6451022	0.9955	10.55	0.1503	0.0573
713	798196896	798193728	100	0.05	94.05	86.23	41.69	2507221	2473592	98.7	5014442	5003115	0.9977	8.05	0.1407	0.0552
674	638401824	638398944	100	0.04	94.18	86.23	41.6	2427297	2404145	99	4854594	4833444	0.9956	7.1	0.1694	0.0516
635	730423296	730415808	100	0.05	93.84	86.29	42.1	2663033	2629164	98.7	5326066	5304365	0.9959	8.29	0.1533	0.0556
739	696807936	696804768	100	0.04	94.19	86.3	41.55	4744760	4620125	97.4	9489520	9458697	0.9968	14.37	0.1568	0.0673
658	744596640	744591456	100	0.05	93.87	86.34	41.72	2945073	2909401	98.8	5890146	5865235	0.9958	9.26	0.1501	0.058
686	699064128	699061536	100	0.04	94.28	86.35	41.41	4169919	4067179	97.5	8339838	8309720	0.9964	12.63	0.1639	0.0641
622	721700064	721694304	100	0.04	93.96	86.36	42.1	2710777	2681933	98.9	5421554	5401835	0.9964	8.76	0.1442	0.0557
694	808467264	808465248	100	0.04	94.21	86.36	41.84	2807171	2772005	98.7	5614342	5589795	0.9956	8.87	0.1494	0.0567
672	744092640	744088320	100	0.04	94.29	86.37	41.31	2248602	2210709	98.3	4497204	4473957	0.9948	7.45	0.1462	0.0489
709	738107424	738105120	100	0.04	94.16	86.4	41.6	2935378	2890380	98.5	5870756	5847135	0.996	9.8	0.1355	0.057
682	818756352	818751744	100	0.04	94.28	86.41	40.59	2567368	2537481	98.8	5134736	5113657	0.9959	7.96	0.1545	0.0546
714	745444224	745442208	100	0.04	94.34	86.5	41.6	3125363	3089654	98.9	6250726	6224090	0.9957	9.92	0.1493	0.0586
678	699522912	699519744	100	0.04	94.3	86.54	41.62	2527121	2500539	98.9	5054242	5039940	0.9972	8.93	0.1284	0.0524
655	732663072	732656736	100	0.05	94.02	86.61	42.36	3893252	3794889	97.5	7786504	7760870	0.9967	12.5	0.1453	0.0622
680	986815584	986810976	100	0.04	94.34	86.61	41.23	2098684	2077218	99	4197368	4178875	0.9956	6.62	0.1603	0.0445
708	622475424	622471968	100	0.04	94.29	86.64	41.51	3499837	3409392	97.4	6999674	6975358	0.9965	11.76	0.1557	0.0549
697	739404000	739401984	100	0.04	94.47	86.82	41.55	3338817	3300855	98.9	6677634	6648223	0.9956	10.81	0.1363	0.0608
703	961582464	961579296	100	0.04	94.4	86.97	41.56	3805498	3712049	97.5	7610996	7578624	0.9957	13.07	0.1364	0.058
681	789037344	789034176	100	0.04	94.47	86.99	41.45	5005458	4879225	97.5	10010916	9981382	0.997	13.73	0.1804	0.0724
632	693865152	693859968	100	0.04	94.2	87.06	42.09	4726726	4589831	97.1	9453452	9421306	0.9966	14.29	0.1591	0.0671
712	724325472	724321440	100	0.04	94.57	87.17	41.58	2693770	2668477	99.1	5387540	5373537	0.9974	9.08	0.1381	0.0545
863	1237362048	1237181760	99.99	0.03	95.29	88.47	41.67	2161361	2137912	98.9	4322722	4304703	0.9958	6.99	0.1502	0.0477
630	1031815296	1031676192	99.99	0.03	95.3	88.53	41.07	2562865	2536854	99	5125730	5104200	0.9958	8.33	0.145	0.0538
839	859214592	859134816	99.99	0.03	95.5	88.6	41.62	2515005	2488314	98.9	5030010	5009472	0.9959	8.03	0.1493	0.0534
826	587899008	587881728	100	0.03	95.72	89.22	41.4	2771506	2738188	98.8	5543012	5517719	0.9954	8.82	0.1483	0.0561
1031	975533184	975481344	99.99	0.03	95.92	89.63	41.58	2588341	2549108	98.5	5176682	5156686	0.9961	8.97	0.1321	0.0533
970	641128032	641058624	99.99	0.03	95.81	89.66	41.82	4247043	4134861	97.4	8494086	8465152	0.9966	12.44	0.1718	0.066
895	862125408	862044768	99.99	0.03	95.89	89.87	42.38	5335806	5290689	99.2	10671612	10643047	0.9973	16.68	0.1808	0.0632
849	913140576	913021344	99.99	0.03	96.09	90.19	41.86	2018538	1999617	99.1	4037076	4019655	0.9957	6.54	0.1534	0.044
878	599949504	599845248	99.98	0.03	95.96	90.24	41.94	2333341	2308775	98.9	4666682	4644151	0.9952	7.65	0.1496	0.0495
856	887184288	887024736	99.98	0.03	95.98	90.25	41.94	4271421	4237934	99.2	8542842	8520234	0.9974	14.32	0.1654	0.0577
1015	1369533600	1369292832	99.98	0.03	96.06	90.38	41.38	3108967	3066815	98.6	6217934	6201700	0.9974	9.97	0.152	0.0575
825	663311232	663219072	99.99	0.03	96.17	90.39	42.03	4129799	4097218	99.2	8259598	8237736	0.9974	12.42	0.176	0.0631
872	737637984	737492544	99.98	0.03	96.03	90.43	41.35	4512810	4473221	99.1	9025620	8998816	0.997	13.72	0.1758	0.0638
1014	914798592	914798592	100	0.03	96.22	90.44	41.02	3359075	3315338	98.7	6718150	6699810	0.9973	10.82	0.1589	0.0571
992	716570208	716501376	99.99	0.03	96.16	90.52	42.44	4507085	4398641	97.6	9014170	8985247	0.9968	13.6	0.1518	0.0676
973	811307520	811222848	99.99	0.03	96.16	90.53	42.49	3268513	3182751	97.4	6537026	6513363	0.9964	11.8	0.1318	0.0539
720	1230169248	1230169248	100	0.03	96.24	90.55	41.47	5795556	5743256	99.1	11591112	11560108	0.9973	17.63	0.1762	0.067
833	595966752	595886976	99.99	0.03	96.27	90.56	41.62	5937404	5782744	97.4	11874808	11839067	0.997	16.26	0.1791	0.0751
780	827762688	827720928	99.99	0.03	96.23	90.59	41.41	4359829	4332050	99.4	8719658	8699404	0.9977	14.53	0.151	0.0605
978	1033225056	1033115040	99.99	0.03	96.16	90.6	42.09	4582082	4546419	99.2	9164164	9139484	0.9973	15.06	0.1357	0.0635
715	1223364960	1223148384	99.98	0.03	96.12	90.61	41.16	4395119	4349981	99	8790238	8766722	0.9973	13.81	0.1584	0.0633
785	670549248	670513824	99.99	0.03	96.23	90.61	42.09	1883684	1866276	99.1	3767368	3755071	0.9967	6.82	0.1432	0.0391
761	710774208	710645184	99.98	0.03	96.16	90.68	40.45	1982880	1966464	99.2	3965760	3961286	0.9989	7.8	0.1172	0.0443
897	926004384	925907328	99.99	0.03	96.22	90.71	42.66	2419461	2395196	99	4838922	4819103	0.9959	8.03	0.1461	0.0506
891	971215776	971104608	99.99	0.03	96.21	90.72	41.51	2480465	2455834	99	4960930	4947412	0.9973	8.1	0.1514	0.0511
787	815048928	814893696	99.98	0.03	96.15	90.75	40.5	2603399	2570691	98.7	5206798	5183941	0.9956	8.62	0.1437	0.0533
874	858808224	858651840	99.98	0.03	96.18	90.77	42.17	3673062	3638814	99.1	7346124	7326175	0.9973	11.32	0.1587	0.0619
966	684280800	684194688	99.99	0.03	96.27	90.77	42.31	4923749	4764615	96.8	9847498	9815323	0.9967	14.79	0.1595	0.0679
728	941542560	941331744	99.98	0.03	96.1	90.78	41.34	3391706	3299660	97.3	6783412	6762875	0.997	13.67	0.1127	0.0505
850	831354624	831231072	99.99	0.03	96.33	90.78	41.97	2793150	2766703	99.1	5586300	5570345	0.9971	9.63	0.1367	0.0538
836	693124416	692991648	99.98	0.03	96.2	90.81	42.3	2640912	2617301	99.1	5281824	5265803	0.997	9.27	0.1364	0.0517
864	1222648128	1222413696	99.98	0.03	96.2	90.84	42.09	2486036	2457334	98.8	4972072	4956846	0.9969	8.81	0.134	0.0505
983	783771264	783678240	99.99	0.03	96.33	90.84	41.89	3270297	3210891	98.2	6540594	6521824	0.9971	11.08	0.1394	0.0572
804	677418912	677382624	99.99	0.03	96.35	90.84	41.26	2366070	2338651	98.8	4732140	4718860	0.9972	8.55	0.1312	0.0491
838	823705344	823551840	99.98	0.03	96.16	90.85	42.12	2619760	2598055	99.2	5239520	5225954	0.9974	9.18	0.1364	0.0517
984	876074688	875977344	99.99	0.03	96.28	90.85	42.68	3048279	3005367	98.6	6096558	6079452	0.9972	10.43	0.1359	0.0559
814	631527840	631434816	99.99	0.03	96.36	90.86	42.12	3208192	3179162	99.1	6416384	6395977	0.9968	9.62	0.1783	0.0569
894	788116032	788023584	99.99	0.03	96.27	90.88	42.14	3392001	3336860	98.4	6784002	6761689	0.9967	11.19	0.1592	0.0559
882	844937856	844838496	99.99	0.03	96.25	90.91	42.78	3156477	3119223	98.8	6312954	6295038	0.9972	9.77	0.1618	0.058
965	779861952	779764608	99.99	0.03	96.25	90.91	42.37	2447883	2418483	98.8	4895766	4881423	0.9971	8.42	0.1493	0.048
991	761629536	761544288	99.99	0.03	96.27	90.94	41.98	2666767	2644155	99.2	5333534	5316913	0.9969	8.63	0.1553	0.0524
716	1536712128	1536712128	100	0.03	96.41	90.94	41.13	2770844	2745583	99.1	5541688	5524786	0.997	9.07	0.1509	0.0542
854	906174720	906016896	99.98	0.03	96.25	90.95	42.39	2682790	2657989	99.1	5365580	5350629	0.9972	9.55	0.1341	0.0517
982	834127776	834022944	99.99	0.03	96.21	90.97	42.15	2467518	2394838	97.1	4935036	4918480	0.9966	9.65	0.1255	0.0466
974	1177942464	1177942464	100	0.03	96.39	90.97	40.98	3279219	3236018	98.7	6558438	6537552	0.9968	11.11	0.1457	0.0561
837	824013504	823900896	99.99	0.03	96.4	90.97	41.91	5366202	5314994	99	10732404	10704920	0.9974	15.59	0.1804	0.069
857	890027424	889870464	99.98	0.03	96.33	90.98	42.42	3454924	3419410	99	6909848	6891854	0.9974	12.34	0.1427	0.0543
892	916272000	916170624	99.99	0.03	96.33	90.98	42.75	2967386	2939768	99.1	5934772	5919398	0.9974	9.8	0.1457	0.0559
859	933340320	933158592	99.98	0.03	96.26	90.99	42.13	2354130	2331528	99	4708260	4695951	0.9974	8.02	0.1434	0.0494
889	1164570048	1164432672	99.99	0.03	96.31	91	42.09	4108931	3972127	96.7	8217862	8194556	0.9972	11.99	0.1657	0.067
1010	1255663872	1255423392	99.98	0.03	96.28	91.02	41.13	2721754	2692568	98.9	5443508	5428081	0.9972	8.52	0.1575	0.0547
809	877909536	877784256	99.99	0.03	96.38	91.03	41.72	3190135	3158842	99	6380270	6362685	0.9972	10.42	0.1491	0.0572
851	845906112	845782272	99.99	0.03	96.41	91.03	41.91	2157220	2129034	98.7	4314440	4301209	0.9969	7.03	0.1551	0.0464
756	909332928	909065376	99.97	0.03	96.46	91.03	41.5	3121489	3089805	99	6242978	6228274	0.9976	10.86	0.138	0.0549
987	1442821536	1442541888	99.98	0.02	96.34	91.04	41.92	2623738	2588843	98.7	5247476	5231810	0.997	8.71	0.1475	0.0529
1032	1249225920	1248988032	99.98	0.03	96.3	91.05	40.86	2321892	2302596	99.2	4643784	4631244	0.9973	7.94	0.1469	0.0477
816	877165056	877116384	99.99	0.03	96.41	91.05	41.59	3062980	3034422	99.1	6125960	6107516	0.997	9.54	0.1539	0.0589
744	977015808	976811328	99.98	0.03	96.26	91.06	40.9	3445947	3399734	98.7	6891894	6868682	0.9966	11.41	0.1453	0.0585
979	798374592	798285600	99.99	0.03	96.33	91.06	42.44	2762010	2725026	98.7	5524020	5505004	0.9966	9	0.1539	0.0536
813	785981376	785866464	99.99	0.03	96.41	91.06	42.2	3137535	3086509	98.4	6275070	6254726	0.9968	9.07	0.1726	0.0607
880	1657734336	1657410336	99.98	0.03	96.26	91.07	42.83	3333768	3257879	97.7	6667536	6647270	0.997	9.83	0.1684	0.0619
989	807648192	807542784	99.99	0.03	96.27	91.08	42.25	3204833	3126785	97.6	6409666	6388587	0.9967	10.93	0.141	0.0565
1030	985111776	985061952	99.99	0.03	96.5	91.08	42.41	2874031	2842424	98.9	5748062	5730575	0.997	8.83	0.16	0.0572
706	1361630592	1361297088	99.98	0.03	96.22	91.09	40.99	2658146	2627197	98.8	5316292	5298653	0.9967	8.59	0.1542	0.053
691	1201203072	1200936672	99.98	0.03	96.25	91.09	40.62	2829371	2780928	98.3	5658742	5641327	0.9969	8.86	0.1552	0.0567
876	853310592	853146144	99.98	0.03	96.31	91.09	41.46	3056497	3029092	99.1	6112994	6093458	0.9968	9.7	0.1513	0.0581
817	642451104	642356352	99.99	0.03	96.45	91.09	42.07	3270140	3223734	98.6	6540280	6517445	0.9965	10.49	0.1498	0.059
1006	854459424	854412768	99.99	0.03	96.47	91.1	42	2328173	2297011	98.7	4656346	4638606	0.9962	8.26	0.1412	0.0474
843	614739456	614658816	99.99	0.03	96.5	91.11	41.86	2829492	2753910	97.3	5658984	5639620	0.9966	9.88	0.1365	0.0532
731	1255630752	1255630752	100	0.03	96.5	91.12	41.66	3192231	3161825	99	6384462	6365746	0.9971	10.79	0.1424	0.0565
806	945271296	945214848	99.99	0.03	96.44	91.13	41.38	3348496	3288748	98.2	6696992	6675530	0.9968	10.25	0.1607	0.0607
835	965777184	965618784	99.98	0.03	96.43	91.14	41.77	3071438	3044208	99.1	6142876	6123763	0.9969	10.28	0.1389	0.0572
832	1027930464	1027930464	100	0.03	96.47	91.15	41.3	2634099	2583245	98.1	5268198	5248494	0.9963	8.87	0.1481	0.0517
821	637016832	636865632	99.98	0.03	96.22	91.16	41.11	3176265	3137785	98.8	6352530	6333117	0.9969	10.55	0.1441	0.0573
980	644428224	644353056	99.99	0.03	96.38	91.16	42.28	3206571	3175662	99	6413142	6393628	0.997	10.71	0.1411	0.0576
807	576976608	576880992	99.98	0.03	96.45	91.16	41.94	2383436	2336597	98	4766872	4750467	0.9966	7.87	0.154	0.049
792	758662848	758620512	99.99	0.03	96.47	91.16	42.37	3639692	3608671	99.1	7279384	7258713	0.9972	11.29	0.1515	0.0628
873	1042214976	1042015104	99.98	0.03	96.31	91.18	42.88	3053905	2987245	97.8	6107810	6086876	0.9966	9.58	0.1545	0.0584
884	962162496	962046720	99.99	0.03	96.33	91.18	42.9	2514864	2486559	98.9	5029728	5013848	0.9968	7.97	0.157	0.0523
890	841138560	840985056	99.98	0.03	96.31	91.19	42.47	2981670	2941972	98.7	5963340	5945188	0.997	9.6	0.1536	0.0562
775	992494656	992432736	99.99	0.03	96.43	91.19	41.18	2782911	2754687	99	5565822	5548211	0.9968	8.94	0.1517	0.0553
852	771280992	771156288	99.98	0.03	96.45	91.21	42.34	3025274	2998455	99.1	6050548	6032696	0.997	9.28	0.1583	0.0587
967	785712960	785619360	99.99	0.03	96.38	91.22	42.28	2352023	2330499	99.1	4704046	4690057	0.997	7.18	0.1686	0.0488
986	968866848	968764896	99.99	0.03	96.42	91.22	42.84	2762052	2719357	98.5	5524104	5507679	0.997	7.75	0.1775	0.0574
737	542663136	542500992	99.97	0.03	96.53	91.22	41.5	3281996	3250571	99	6563992	6544442	0.997	10.82	0.1381	0.0594
842	1320227424	1319900256	99.98	0.03	96.2	91.24	41.88	2003059	1972516	98.5	4006118	3994139	0.997	7.18	0.1423	0.0426
840	822892320	822761856	99.98	0.03	96.49	91.24	42.31	2404488	2367797	98.5	4808976	4794653	0.997	7.59	0.1584	0.0507
724	1299689280	1299689280	100	0.03	96.5	91.24	41.49	3047862	2996070	98.3	6095724	6076208	0.9968	10.23	0.1518	0.0543
1017	1007732736	1007505216	99.98	0.03	96.32	91.25	40.6	3835127	3741735	97.6	7670254	7645483	0.9968	11.53	0.1655	0.0634
653	1570950144	1570587552	99.98	0.03	96.3	91.28	42.68	3094809	3063110	99	6189618	6169959	0.9968	10.03	0.1519	0.0569
799	879572448	879524640	99.99	0.03	96.5	91.28	41.62	2567965	2536911	98.8	5135930	5121557	0.9972	7.8	0.1708	0.0512
797	1048285152	1048231296	99.99	0.03	96.56	91.31	41.61	2728703	2680201	98.2	5457406	5438603	0.9966	9.08	0.1484	0.0531
755	976961376	976896288	99.99	0.03	96.48	91.32	41.25	2192482	2146175	97.9	4384964	4371101	0.9968	7.45	0.1485	0.0465
700	1121505984	1121256576	99.98	0.03	96.34	91.33	41.14	4269721	4170322	97.7	8539442	8506823	0.9962	12.81	0.1595	0.0661
767	1183586112	1183372128	99.98	0.03	96.47	91.34	41.89	3045543	3010873	98.9	6091086	6070746	0.9967	9.76	0.1511	0.0577
1027	756133920	756133920	100	0.03	96.47	91.34	40.27	2230404	2202191	98.7	4460808	4446989	0.9969	7.75	0.1444	0.0468
899	1032461856	1032255936	99.98	0.03	96.36	91.36	43.3	2882482	2829954	98.2	5764964	5747193	0.9969	9.77	0.146	0.0538
888	1125340416	1125211968	99.99	0.03	96.47	91.38	41.73	3398347	3358752	98.8	6796694	6776297	0.997	10.26	0.1707	0.0596
818	830286432	830154816	99.98	0.03	96.51	91.38	41.63	3120853	3046566	97.6	6241706	6220138	0.9965	10.31	0.1515	0.0556
801	858859776	858720960	99.98	0.03	96.53	91.38	42.06	2211339	2155984	97.5	4422678	4407246	0.9965	8.97	0.1052	0.0471
808	692614656	692492544	99.98	0.03	96.53	91.38	42.09	3185703	3139689	98.6	6371406	6351628	0.9969	8.95	0.1761	0.0618
812	739688256	739573920	99.98	0.03	96.61	91.38	41.65	2665116	2618293	98.2	5330232	5315301	0.9972	7.67	0.169	0.0566
820	899012448	898805664	99.98	0.03	96.36	91.39	40.72	3337064	3289942	98.6	6674128	6653449	0.9969	10.58	0.1532	0.0596
831	805761504	805619808	99.98	0.03	96.5	91.39	42.2	2302844	2270695	98.6	4605688	4590747	0.9968	7.7	0.1485	0.0487
794	923547744	923492448	99.99	0.03	96.56	91.39	41.8	2041256	2017571	98.8	4082512	4068832	0.9966	6.99	0.1594	0.0407
810	1104755328	1104516576	99.98	0.03	96.41	91.41	41.17	2363759	2324784	98.4	4727518	4712833	0.9969	7.87	0.1501	0.0491
772	755685792	755636544	99.99	0.03	96.55	91.41	41.69	2627969	2583407	98.3	5255938	5239176	0.9968	8.62	0.1507	0.0528
788	919419264	919362528	99.99	0.03	96.58	91.41	41.28	2860818	2826516	98.8	5721636	5704326	0.997	8.59	0.1643	0.0574
688	1366797312	1366490880	99.98	0.03	96.38	91.42	40.95	3253097	3193260	98.2	6506194	6486521	0.997	9.6	0.1676	0.0613
829	824050656	823915584	99.98	0.03	96.53	91.42	41.98	2797291	2756201	98.5	5594582	5577282	0.9969	9.07	0.1513	0.0548
994	1184677920	1184677920	100	0.03	96.48	91.43	41.14	3569203	3534366	99	7138406	7118620	0.9972	12.79	0.1374	0.0554
702	1008170784	1007953056	99.98	0.03	96.37	91.44	40.27	2069052	2043808	98.8	4138104	4125507	0.997	6.6	0.1624	0.0431
855	1089476928	1089251424	99.98	0.03	96.34	91.45	42.48	3081859	3042049	98.7	6163718	6145258	0.997	9.56	0.1544	0.0592
811	891364032	891304992	99.99	0.03	96.54	91.46	41.73	3352843	3310381	98.7	6705686	6686056	0.9971	11.11	0.1354	0.0598
845	821549952	821390400	99.98	0.03	96.46	91.47	42.15	2406221	2357588	98	4812442	4793570	0.9961	8.52	0.1527	0.0452
828	756990720	756855072	99.98	0.03	96.47	91.47	42.21	2860767	2819806	98.6	5721534	5704721	0.9971	8.86	0.1547	0.0576
802	801529920	801478368	99.99	0.03	96.54	91.47	41.76	2859555	2816760	98.5	5719110	5695820	0.9959	11.08	0.1352	0.0476
730	1710384480	1709972352	99.98	0.03	96.41	91.48	41.75	2983107	2936093	98.4	5966214	5948058	0.997	9.73	0.1397	0.0583
779	923057280	922991904	99.99	0.03	96.52	91.48	41.87	2856812	2819955	98.7	5713624	5696079	0.9969	9.51	0.1464	0.0547
1026	1067552928	1067500512	100	0.03	96.62	91.48	42.57	4582987	4469123	97.5	9165974	9129919	0.9961	13.6	0.1631	0.0671
743	1418360544	1418039712	99.98	0.03	96.4	91.49	41.34	2134232	2109716	98.9	4268464	4256045	0.9971	6.93	0.1571	0.0452
860	793528992	793364832	99.98	0.03	96.41	91.5	41.78	2252578	2213496	98.3	4505156	4488969	0.9964	8.27	0.133	0.0468
791	884636064	884574144	99.99	0.03	96.53	91.5	41.63	2852050	2811334	98.6	5704100	5684702	0.9966	9.03	0.1534	0.0562
896	1186007904	1186007904	100	0.03	96.66	91.51	41.76	2849761	2808052	98.5	5699522	5680995	0.9967	9.11	0.1528	0.0558
858	778785984	778633632	99.98	0.03	96.43	91.52	41.78	2560154	2526683	98.7	5120308	5103136	0.9966	8.15	0.1565	0.0524
975	1136838816	1136838816	100	0.03	96.58	91.52	41.69	2756950	2715293	98.5	5513900	5497143	0.997	8.8	0.1573	0.0539
815	1229984064	1229679648	99.98	0.03	96.36	91.53	41.41	3170213	3126011	98.6	6340426	6320298	0.9968	9.54	0.1593	0.0609
877	710623584	710473824	99.98	0.03	96.42	91.53	40.91	2886219	2843635	98.5	5772438	5753926	0.9968	9.45	0.1451	0.0563
847	737447328	737324352	99.98	0.03	96.5	91.53	42.14	2936744	2888650	98.4	5873488	5853626	0.9966	8.71	0.1631	0.0592
848	794146464	794001600	99.98	0.03	96.57	91.53	41.73	2677626	2640401	98.6	5355252	5337923	0.9968	8.7	0.1519	0.0534
704	1096236864	1095983424	99.98	0.03	96.41	91.56	40.27	2313307	2277364	98.4	4626614	4611050	0.9966	7.24	0.1648	0.0479
1019	1095103872	1095042816	99.99	0.03	96.66	91.56	41.78	3145892	3106385	98.7	6291784	6268371	0.9963	11.41	0.1454	0.0511
726	1298354400	1298040480	99.98	0.03	96.4	91.57	41.86	3782123	3739101	98.9	7564246	7534815	0.9961	12.36	0.1596	0.058
762	944483904	944415072	99.99	0.03	96.56	91.57	41.16	3079947	3042706	98.8	6159894	6137079	0.9963	10.56	0.1616	0.0507
1003	1587545568	1587227040	99.98	0.03	96.49	91.58	41.89	3089828	3052225	98.8	6179656	6135006	0.9928	10.99	0.1462	0.0516
1008	1062502560	1062502560	100	0.03	96.49	91.58	41.3	2703589	2675483	99	5407178	5386752	0.9962	8.09	0.1781	0.0512
993	1142457984	1142457984	100	0.03	96.56	91.58	41.05	3240134	3173483	97.9	6480268	6455118	0.9961	10.05	0.1708	0.0564
875	1263652992	1263401856	99.98	0.03	96.44	91.59	42.87	2754739	2724522	98.9	5509478	5488602	0.9962	8.17	0.1822	0.0512
1007	1509816384	1509496704	99.98	0.03	96.47	91.59	41.38	3863857	3755870	97.2	7727714	7700993	0.9965	12.02	0.1724	0.06
776	795516192	795458880	99.99	0.03	96.56	91.59	41.82	2952337	2916016	98.8	5904674	5866395	0.9935	10.25	0.1527	0.0509
793	914828832	914764320	99.99	0.03	96.63	91.59	41.88	4295770	4224470	98.3	8591540	8561384	0.9965	15.61	0.14	0.0558
867	895630176	895418496	99.98	0.03	96.45	91.62	41.3	4244492	4180715	98.5	8488984	8459012	0.9965	14.37	0.156	0.058
705	1441887264	1441571904	99.98	0.03	96.5	91.62	41.57	2471849	2441474	98.8	4943698	4926132	0.9964	8.26	0.1577	0.0478
862	850448160	850273056	99.98	0.03	96.44	91.64	42.13	3109092	3033815	97.6	6218184	6198543	0.9968	10	0.1465	0.0586
844	648867744	648742464	99.98	0.03	96.52	91.65	42.27	7220696	7086641	98.1	14441392	14369481	0.995	21.32	0.1767	0.0707
770	621317376	621279360	99.99	0.03	96.62	91.65	41.66	3306399	3267386	98.8	6612798	6586973	0.9961	9.72	0.1831	0.0568
871	952441344	952242912	99.98	0.03	96.44	91.66	41.78	2560738	2493477	97.4	5121476	5102211	0.9962	9.18	0.1477	0.047
759	798052896	798003072	99.99	0.03	96.64	91.66	41.58	3618108	3574033	98.8	7236216	7209593	0.9963	13.19	0.1429	0.0532
822	917632224	917482464	99.98	0.03	96.64	91.66	42.47	2981430	2942781	98.7	5962860	5938558	0.9959	9.63	0.1704	0.0517
751	681623712	681428160	99.97	0.03	96.72	91.67	41.72	4386812	4327300	98.6	8773624	8740402	0.9962	14.3	0.165	0.0595
805	795608352	795470976	99.98	0.03	96.65	91.68	42.1	2962313	2887983	97.5	5924626	5902909	0.9963	9.64	0.1478	0.0564
861	1113027840	1112790816	99.98	0.03	96.54	91.69	42.72	2466923	2394678	97.1	4933846	4917020	0.9966	9.66	0.1069	0.0501
782	814920768	814858848	99.99	0.03	96.62	91.69	41.55	2082796	2057311	98.8	4165592	4148259	0.9958	7.54	0.156	0.038
834	887734944	887575392	99.98	0.03	96.62	91.69	42.09	5754897	5676234	98.6	11509794	11464027	0.996	16.6	0.1952	0.0678
853	666345024	666232416	99.98	0.03	96.65	91.69	41.88	2952759	2904945	98.4	5905518	5884336	0.9964	9.86	0.1653	0.0505
969	1319348736	1319284224	100	0.03	96.68	91.7	41.84	2933467	2909169	99.2	5866934	5845216	0.9963	9.85	0.1531	0.0528
981	1286214624	1286214624	100	0.03	96.56	91.71	41.5	3340440	3311623	99.1	6680880	6658282	0.9966	11.72	0.137	0.0554
868	2079991584	2079560448	99.98	0.03	96.45	91.72	42.88	3906986	3878167	99.3	7813972	7787852	0.9967	10.84	0.1962	0.0631
996	1704181536	1703761632	99.98	0.03	96.46	91.72	41.47	4043169	4001193	99	8086338	8058051	0.9965	11.64	0.1896	0.0626
803	871334784	871278912	99.99	0.03	96.62	91.72	41.41	2920087	2882407	98.7	5840174	5818190	0.9962	9.91	0.1622	0.05
830	937049760	936891936	99.98	0.03	96.68	91.72	42.18	3371891	3341311	99.1	6743782	6721123	0.9966	10.56	0.176	0.0553
990	1682175168	1681778304	99.98	0.03	96.47	91.73	41.62	3181148	3153715	99.1	6362296	6340844	0.9966	10.13	0.166	0.0551
881	850569696	850394592	99.98	0.03	96.55	91.73	42.19	2736193	2712988	99.2	5472386	5455419	0.9969	8.21	0.1717	0.0539
781	765608544	765546048	99.99	0.03	96.56	91.73	41.93	2993211	2965374	99.1	5986422	5965004	0.9964	9.85	0.1502	0.0553
783	880337088	880271136	99.99	0.03	96.58	91.73	41.69	4118083	4072830	98.9	8236166	8216774	0.9976	12.36	0.1713	0.064
790	964446336	964366848	99.99	0.03	96.58	91.73	41.74	3214956	3187306	99.1	6429912	6409340	0.9968	10.5	0.1534	0.0565
1025	1259644032	1259644032	100	0.03	96.63	91.75	41.61	3584222	3538366	98.7	7168444	7140596	0.9961	11.92	0.1662	0.0544
749	716181696	715978368	99.97	0.03	96.73	91.75	41.55	2707516	2687608	99.3	5415032	5396774	0.9966	9.6	0.1385	0.0511
823	767684448	767553408	99.98	0.03	96.69	91.76	42.16	2375676	2356396	99.2	4751352	4735898	0.9967	7.73	0.163	0.0468
736	1266193152	1265794272	99.97	0.03	96.72	91.77	41.09	2727845	2707448	99.3	5455690	5437781	0.9967	9.32	0.145	0.0522
800	724337856	724280832	99.99	0.03	96.66	91.78	41.72	4580848	4545428	99.2	9161696	9136087	0.9972	13.97	0.168	0.0647
723	1189382112	1189382112	100	0.03	96.69	91.78	41.55	2225898	2204230	99	4451796	4437063	0.9967	9.38	0.1177	0.0425
757	705205728	704990304	99.97	0.03	96.72	91.78	41.05	4222891	4187707	99.2	8445782	8420659	0.997	12.36	0.1785	0.0647
972	1249042176	1248975648	99.99	0.03	96.74	91.78	42.47	4336721	4305572	99.3	8673442	8651238	0.9974	12.72	0.1683	0.0667
1022	1319278176	1319203584	99.99	0.03	96.72	91.79	41.87	2816746	2783243	98.8	5633492	5613875	0.9965	9.75	0.1422	0.0526
866	712037088	711892512	99.98	0.03	96.55	91.8	42.18	4090078	4061648	99.3	8180156	8157919	0.9973	13.44	0.164	0.0586
819	978878880	978723936	99.98	0.03	96.69	91.8	41.62	3947357	3920780	99.3	7894714	7872700	0.9972	12.93	0.1628	0.0585
1020	1358895744	1358815392	99.99	0.03	96.72	91.8	42.6	3587205	3546153	98.9	7174410	7148696	0.9964	11.54	0.1538	0.0594
784	941880672	941800320	99.99	0.03	96.58	91.81	41.79	2771825	2751444	99.3	5543650	5525839	0.9968	8.9	0.1576	0.0535
610	1260222624	1260222624	100	0.03	96.61	91.82	41.59	2237337	2207842	98.7	4474674	4460623	0.9969	7.31	0.1573	0.0462
846	820874592	820731168	99.98	0.03	96.66	91.82	42.08	4466023	4438120	99.4	8932046	8907512	0.9973	14.89	0.1514	0.0606
764	995018112	995018112	100	0.03	96.69	91.84	41.06	2895913	2870455	99.1	5791826	5771078	0.9964	9.68	0.1501	0.0536
827	680893056	680762592	99.98	0.03	96.67	91.87	42.3	2721105	2699683	99.2	5442210	5426624	0.9971	9.42	0.1514	0.0498
777	903666816	903610080	99.99	0.03	96.71	91.87	41.67	3041588	3016535	99.2	6083176	6063836	0.9968	9.93	0.1555	0.055
1024	1168924032	1168857216	99.99	0.03	96.81	91.87	41.69	3363767	3329667	99	6727534	6706244	0.9968	10.97	0.1522	0.0576
722	895646880	895382496	99.97	0.03	96.78	91.88	41.71	5008826	4888128	97.6	10017652	9989266	0.9972	14.16	0.1679	0.0718
1001	1088851392	1088792928	99.99	0.03	96.78	91.91	42.46	2803968	2780008	99.1	5607936	5588785	0.9966	9.23	0.1509	0.0537
729	1669120128	1669120128	100	0.03	96.75	91.93	41.22	5839508	5687502	97.4	11679016	11640939	0.9967	15.54	0.1803	0.077
1023	1153614240	1153542816	99.99	0.03	96.75	91.93	42.34	2644251	2624237	99.2	5288502	5271054	0.9967	8.37	0.1634	0.0516
824	961140960	961074432	99.99	0.03	96.7	91.94	41.74	2487852	2459468	98.9	4975704	4958183	0.9965	7.68	0.1648	0.0509
766	678200256	677989440	99.97	0.03	96.82	91.94	41.53	3966868	3940634	99.3	7933736	7911494	0.9972	13.03	0.1687	0.0573
771	899252928	898988832	99.97	0.03	96.86	91.94	41.23	4113465	4085028	99.3	8226930	8203683	0.9972	14.01	0.1548	0.0577
778	960192576	960125184	99.99	0.03	96.77	91.98	41.75	5915839	5764119	97.4	11831678	11795414	0.9969	16.52	0.1673	0.0748
1012	946244736	946193472	99.99	0.03	96.78	91.98	41.89	4619296	4590222	99.4	9238592	9212292	0.9972	12.74	0.199	0.0671
774	882205056	882138240	99.99	0.03	96.75	92	41.65	3723837	3693537	99.2	7447674	7426312	0.9971	11.67	0.1582	0.061
760	772875936	772643520	99.97	0.03	96.78	92	41.75	3780531	3752066	99.2	7561062	7540590	0.9973	11.29	0.1651	0.0636
795	686484576	686429568	99.99	0.03	96.71	92.01	41.92	3337351	3316379	99.4	6674702	6641561	0.995	9.8	0.1708	0.061
971	1216256544	1216192608	99.99	0.03	96.81	92.02	42.53	5511205	5372760	97.5	11022410	10988936	0.997	15.1	0.1732	0.0748
754	924029568	923959296	99.99	0.03	96.77	92.05	40.77	2726496	2697614	98.9	5452992	5436691	0.997	7.6	0.1829	0.0554
763	1545466176	1545466176	100	0.03	96.73	92.06	41.39	2966711	2946402	99.3	5933422	5913535	0.9966	8.78	0.1708	0.0576
769	919036800	918758880	99.97	0.03	96.82	92.06	41.68	5241308	5097000	97.2	10482616	10449597	0.9969	15.08	0.1659	0.0712
740	714579840	714373920	99.97	0.03	96.84	92.06	41.73	3689245	3661804	99.3	7378490	7356176	0.997	12.16	0.1619	0.0571
752	754720128	754490880	99.97	0.03	96.85	92.06	41.75	4359109	4237906	97.2	8718218	8687550	0.9965	13.54	0.1465	0.066
758	768287232	768028896	99.97	0.03	96.73	92.07	41.38	6161148	6111043	99.2	12322296	12284623	0.9969	12.82	0.2512	0.0889
753	878162688	877904352	99.97	0.03	96.82	92.07	41.78	3285394	3263438	99.3	6570788	6549206	0.9967	9.42	0.1814	0.06
773	668930112	668704896	99.97	0.03	96.82	92.09	41.22	3176384	3155814	99.4	6352768	6337140	0.9975	12.08	0.1326	0.051
742	1058178240	1057841856	99.97	0.03	96.86	92.1	41.75	4754489	4634856	97.5	9508978	9471977	0.9961	13.77	0.1733	0.0682
1011	1774503360	1774410624	99.99	0.03	96.84	92.12	41.18	3498282	3407332	97.4	6996564	6971959	0.9965	11.25	0.1676	0.0562
748	760819968	760582656	99.97	0.03	96.78	92.13	41.84	3802232	3772531	99.2	7604464	7580596	0.9969	11.88	0.1556	0.0622
1002	961214688	961157088	99.99	0.03	96.85	92.15	42.24	4718109	4679707	99.2	9436218	9406151	0.9968	14.24	0.1609	0.0668
725	967720032	967413600	99.97	0.03	96.87	92.16	41	4580568	4546427	99.3	9161136	9132088	0.9968	14.09	0.1575	0.0656
765	854874144	854607168	99.97	0.03	96.88	92.18	41.67	4005357	3973535	99.2	8010714	7984883	0.9968	12.74	0.1532	0.062
1005	785274048	785230848	99.99	0.03	96.86	92.19	41.75	4058532	4032750	99.4	8117064	8095826	0.9974	12.83	0.1551	0.0624
998	1072523808	1072465056	99.99	0.03	96.86	92.26	42.72	4373764	4346055	99.4	8747528	8724847	0.9974	14.19	0.1573	0.0615
734	1320065280	1319639616	99.97	0.03	96.9	92.28	40.99	3706599	3646229	98.4	7413198	7385856	0.9963	11.8	0.1569	0.0603
750	942133536	941845536	99.97	0.03	96.95	92.33	41.97	2625465	2602850	99.1	5250930	5236593	0.9973	10.84	0.1265	0.0447
997	1330431840	1330357248	99.99	0.03	96.93	92.34	41.62	3420354	3393863	99.2	6840708	6819259	0.9969	11.15	0.1504	0.0585
746	804686976	804427200	99.97	0.03	96.92	92.4	41.75	3387088	3357777	99.1	6774176	6753088	0.9969	10.24	0.1749	0.0587
768	784124640	783865152	99.97	0.03	96.95	92.41	41.59	4336764	4224829	97.4	8673528	8647154	0.997	12.88	0.1652	0.0663
