# Supplementary material for: Genomic analysis of GBS data reveals genes associated with facial pigmentation in Xinyang blue-shelled layers
Source: Arch Anim Breed. 2020 Dec 18;63(2):483–91. doi: 10.5194/aab-63-483-2020 (PMC7810225; doi:10.5194/aab-63-483-2020)
Supplement: Table S1 contains sequencing reads, alignment statistics, and mean genome-wide coverage of each sample. Table S2 contains GWAS results of dermal hyperpigmentation in Xinyang blue-shelled pure-line layers. Table S3 contains the detection FST result of dermal hyperpigmentation in Xinyang blue-shelled  [file aab-63-483-supplement.zip › Supplement/Supplementary/Table S4.xlsx]

## Sheet: Sheet1
Table S4. The genes of enrichment analysis.
APCDD1L
ASB5
AURKA
BCAS1
BMP7
C20ORF85
CASS4
CCT2
CDH22
CDK19
COL20A1
CPS1
CTNNBL1
CTSZ
CYP24A1
DDX27
DZIP1
EDN3
ELMO2
GNAS
GRPEL1
KREMEN1
NCOA5
NELFCD
NPEPL1
PCK1
PIGK
PMEPA1
PRELID3B
RAB22A
RAP2C
RBM38
RPRD1B
RTFDC1
SLC22A23
SPO11
STX16
TBC1D14
TCEA2
TSHZ2
TUBB1
VAPB
