# Supplementary material for: Genomic analysis of GBS data reveals genes associated with facial pigmentation in Xinyang blue-shelled layers
Source: Arch Anim Breed. 2020 Dec 18;63(2):483–91. doi: 10.5194/aab-63-483-2020 (PMC7810225; doi:10.5194/aab-63-483-2020)
Supplement: Table S1 contains sequencing reads, alignment statistics, and mean genome-wide coverage of each sample. Table S2 contains GWAS results of dermal hyperpigmentation in Xinyang blue-shelled pure-line layers. Table S3 contains the detection FST result of dermal hyperpigmentation in Xinyang blue-shelled  [file aab-63-483-supplement.zip › Supplement/Supplementary/Table S5.xlsx]

## Sheet: Annotation
					Table S5. The results of GO analysis in Metascape.
hits	Gene ID	Type	Tax ID	Homologene Gene ID	Homologene Gene Tax ID	Gene Symbol	Description	Biological Process (GO)	Cellular Component (GO)	Molecular Function (GO)	Kinase Class (UniProt)	Protein Function (Protein Atlas)	Subcellular Location (Protein Atlas)	GWAS (NHGRI-EBI)	KEGG Pathway	GO:0050886 endocrine process	GO:0071396 cellular response to lipid	R-HSA-5358351 Signaling by Hedgehog	GO:2000241 regulation of reproductive pro	GO:0016050 vesicle organization	GO:0048736 appendage development	GO:0043902 positive regulation of multi-o	GO:0043393 regulation of protein binding
APCDD1L	164284	symbol	H. sapiens	164284	H. sapiens	APCDD1L	APC down-regulated 1 like	GO:0030178 negative regulation of Wnt signaling pathway;GO:0030111 regulation of Wnt signaling pathway;GO:0016055 Wnt signaling pathway	GO:0005886 plasma membrane;GO:0071944 cell periphery;GO:0016021 integral component of membrane	GO:0017147 Wnt-protein binding;GO:0005515 protein binding;GO:0005488 binding			Mitochondria(Uncertain)			0	0	0	0	0	0	0	0
ASB5	140458	symbol	H. sapiens	140458	H. sapiens	ASB5	ankyrin repeat and SOCS box containing 5	GO:0045732 positive regulation of protein catabolic process;GO:0043687 post-translational protein modification;GO:0042176 regulation of protein catabolic process	GO:0005829 cytosol;GO:0044444 cytoplasmic part;GO:0005737 cytoplasm				Plasma membrane(Approved)			0	0	0	0	0	0	0	0
AURKA	6790	symbol	H. sapiens	6790	H. sapiens	AURKA	aurora kinase A	GO:1900195 positive regulation of oocyte maturation;GO:0006977 DNA damage response, signal transduction by p53 class mediator resulting in cell cycle arrest;GO:0007057 spindle assembly involved in female meiosis I	GO:0042585 germinal vesicle;GO:0043203 axon hillock;GO:0032133 chromosome passenger complex	GO:0035174 histone serine kinase activity;GO:0035173 histone kinase activity;GO:0004712 protein serine/threonine/tyrosine kinase activity	Other	Enzymes/{ENZYME proteins/Transferases,Kinases}	Centrosome;Cytosol;Nucleus(Approved)		(hsa04114)Oocyte meiosis	0	1	0	1	1	0	1	1
BCAS1	8537	symbol	H. sapiens	8537	H. sapiens	BCAS1	brain enriched myelin associated protein 1	GO:0042552 myelination;GO:0008366 axon ensheathment;GO:0007272 ensheathment of neurons	GO:0014069 postsynaptic density;GO:0099572 postsynaptic specialization;GO:0032279 asymmetric synapse				Vesicles(Approved)			0	0	0	0	0	0	0	0
BMP7	655	symbol	H. sapiens	655	H. sapiens	BMP7	bone morphogenetic protein 7	GO:1905312 positive regulation of cardiac neural crest cell migration involved in outflow tract morphogenesis;GO:0072125 negative regulation of glomerular mesangial cell proliferation;GO:1905310 regulation of cardiac neural crest cell migration involved in outflow tract morphogenesis	GO:0062023 collagen-containing extracellular matrix;GO:0031012 extracellular matrix;GO:0005615 extracellular space	GO:0070700 BMP receptor binding;GO:0070696 transmembrane receptor protein serine/threonine kinase binding;GO:0033612 receptor serine/threonine kinase binding			Nucleoli;Nucleus;Vesicles(Approved)	Eosinophils;Citalopram	(hsa04350)TGF-beta signaling pathway; (hsa04390)Hippo signaling pathway; (hsa04360)Axon guidance	0	1	0	1	0	1	0	1
C20ORF85	128602	symbol	H. sapiens	128602	H. sapiens	C20orf85	chromosome 20 open reading frame 85									0	0	0	0	0	0	0	0
CASS4	57091	symbol	H. sapiens	57091	H. sapiens	CASS4	Cas scaffold protein family member 4	GO:0090527 actin filament reorganization;GO:1900026 positive regulation of substrate adhesion-dependent cell spreading;GO:0061098 positive regulation of protein tyrosine kinase activity	GO:0005925 focal adhesion;GO:0005924 cell-substrate adherens junction;GO:0030055 cell-substrate junction	GO:1990782 protein tyrosine kinase binding;GO:0019901 protein kinase binding;GO:0019900 kinase binding						0	0	0	0	0	0	0	0
CCT2	10576	symbol	H. sapiens	10576	H. sapiens	CCT2	chaperonin containing TCP1 subunit 2	GO:1904871 positive regulation of protein localization to Cajal body;GO:1904869 regulation of protein localization to Cajal body;GO:1904874 positive regulation of telomerase RNA localization to Cajal body	GO:0035578 azurophil granule lumen;GO:0002199 zona pellucida receptor complex;GO:0042582 azurophil granule	GO:0044183 protein binding involved in protein folding;GO:0031625 ubiquitin protein ligase binding;GO:0051082 unfolded protein binding			Cytosol(Supported)			0	0	0	0	0	0	0	0
CDH22	64405	symbol	H. sapiens	64405	H. sapiens	CDH22	cadherin 22	GO:0016339 calcium-dependent cell-cell adhesion via plasma membrane cell adhesion molecules;GO:0007156 homophilic cell adhesion via plasma membrane adhesion molecules;GO:0098742 cell-cell adhesion via plasma-membrane adhesion molecules	GO:0005886 plasma membrane;GO:0071944 cell periphery;GO:0016021 integral component of membrane	GO:0005509 calcium ion binding;GO:0046872 metal ion binding;GO:0043169 cation binding				Mucocutaneous Lymph Node Syndrome		0	0	0	0	0	0	0	0
CDK19	23097	symbol	H. sapiens	23097	H. sapiens	CDK19	cyclin dependent kinase 19	GO:0071222 cellular response to lipopolysaccharide;GO:0050729 positive regulation of inflammatory response;GO:0071219 cellular response to molecule of bacterial origin	GO:0016592 mediator complex;GO:0044451 nucleoplasm part;GO:0005654 nucleoplasm	GO:0004693 cyclin-dependent protein serine/threonine kinase activity;GO:0008353 RNA polymerase II CTD heptapeptide repeat kinase activity;GO:0097472 cyclin-dependent protein kinase activity	CMGC Ser/Thr protein kinase family	Enzymes/{ENZYME proteins/Transferases,Kinases/CMGC Ser/Thr protein kinases}	Nucleoplasm;Vesicles(Approved)			0	1	0	0	0	0	0	0
COL20A1	57642	symbol	H. sapiens	57642	H. sapiens	COL20A1	collagen type XX alpha 1 chain	GO:0003429 growth plate cartilage chondrocyte morphogenesis;GO:0003414 chondrocyte morphogenesis involved in endochondral bone morphogenesis;GO:0003422 growth plate cartilage morphogenesis	GO:0005788 endoplasmic reticulum lumen;GO:0005581 collagen trimer;GO:0062023 collagen-containing extracellular matrix							0	0	0	0	0	1	0	0
CPS1	1373	symbol	H. sapiens	1373	H. sapiens	CPS1	carbamoyl-phosphate synthase 1	GO:0070409 carbamoyl phosphate biosynthetic process;GO:1903718 cellular response to ammonia;GO:0071400 cellular response to oleic acid	GO:0042645 mitochondrial nucleoid;GO:0009295 nucleoid;GO:0005743 mitochondrial inner membrane	GO:0004087 carbamoyl-phosphate synthase (ammonia) activity;GO:0004088 carbamoyl-phosphate synthase (glutamine-hydrolyzing) activity;GO:0016595 glutamate binding		Enzymes/ENZYME proteins/Ligase	Nucleoli(Approved)	Creatinine;Fibrinogen;Homocysteine	(M00029)Urea cycle; (hsa)Urea cycle; (hsa00910)Nitrogen metabolism	0	1	0	0	0	0	0	0
CTNNBL1	56259	symbol	H. sapiens	56259	H. sapiens	CTNNBL1	catenin beta like 1	GO:0016445 somatic diversification of immunoglobulins;GO:0002200 somatic diversification of immune receptors;GO:0002377 immunoglobulin production	GO:0000974 Prp19 complex;GO:0005813 centrosome;GO:0005681 spliceosomal complex	GO:0019899 enzyme binding;GO:0005515 protein binding;GO:0005488 binding			Nucleoplasm(Supported)	Bone Density	(hsa03040)Spliceosome	0	0	0	0	0	0	0	0
CTSZ	1522	symbol	H. sapiens	1522	H. sapiens	CTSZ	cathepsin Z	GO:0002003 angiotensin maturation;GO:0002002 regulation of angiotensin levels in blood;GO:0001991 regulation of systemic arterial blood pressure by circulatory renin-angiotensin	GO:0035580 specific granule lumen;GO:1904813 ficolin-1-rich granule lumen;GO:0101002 ficolin-1-rich granule	GO:0004180 carboxypeptidase activity;GO:0004197 cysteine-type endopeptidase activity;GO:0008238 exopeptidase activity		Enzymes/{ENZYME proteins/Hydrolases,Peptidases/Cysteine-type peptidases}	Vesicles(Supported)		(hsa04142)Lysosome; (hsa04210)Apoptosis	1	0	0	0	1	0	0	1
CYP24A1	1591	symbol	H. sapiens	1591	H. sapiens	CYP24A1	cytochrome P450 family 24 subfamily A member 1	GO:0070561 vitamin D receptor signaling pathway;GO:0042369 vitamin D catabolic process;GO:0071305 cellular response to vitamin D	GO:0005741 mitochondrial outer membrane;GO:0031968 organelle outer membrane;GO:0019867 outer membrane	GO:0008403 25-hydroxycholecalciferol-24-hydroxylase activity;GO:0030342 1-alpha,25-dihydroxyvitamin D3 24-hydroxylase activity;GO:0070576 vitamin D 24-hydroxylase activity		Enzymes/ENZYME proteins/Oxidoreductases	Mitochondria(Enhanced)Nucleoplasm(Approved)Plasma membrane(Uncertain)		(hsa00100)Steroid biosynthesis; (hsa05206)MicroRNAs in cancer; (hsa01100)Metabolic pathways	0	1	0	0	0	1	0	0
DDX27	55661	symbol	H. sapiens	55661	H. sapiens	DDX27	DEAD-box helicase 27	GO:0006364 rRNA processing;GO:0016072 rRNA metabolic process;GO:0042254 ribosome biogenesis	GO:0005730 nucleolus;GO:0005694 chromosome;GO:0031981 nuclear lumen	GO:0003724 RNA helicase activity;GO:0004386 helicase activity;GO:0017111 nucleoside-triphosphatase activity		Enzymes/ENZYME proteins/Hydrolases	Nucleoli(Approved)			0	0	0	0	0	0	0	0
DZIP1	22873	symbol	H. sapiens	22873	H. sapiens	DZIP1	DAZ interacting zinc finger protein 1	GO:0045724 positive regulation of cilium assembly;GO:0051220 cytoplasmic sequestering of protein;GO:1902017 regulation of cilium assembly	GO:0097539 ciliary transition fiber;GO:0034451 centriolar satellite;GO:0005814 centriole	GO:0046872 metal ion binding;GO:0043169 cation binding;GO:0003676 nucleic acid binding			Cytosol;Nucleoplasm(Supported)Microtubule organizing center(Approved)			0	0	1	0	0	0	0	1
EDN3	1908	symbol	H. sapiens	1908	H. sapiens	EDN3	endothelin 3	GO:0014826 vein smooth muscle contraction;GO:0014824 artery smooth muscle contraction;GO:0003100 regulation of systemic arterial blood pressure by endothelin	GO:0005615 extracellular space;GO:0044421 extracellular region part;GO:0005576 extracellular region	GO:0031708 endothelin B receptor binding;GO:0031705 bombesin receptor binding;GO:0071855 neuropeptide receptor binding						1	0	0	1	0	0	0	0
ELMO2	63916	symbol	H. sapiens	63916	H. sapiens	ELMO2	engulfment and cell motility 2	GO:0038096 Fc-gamma receptor signaling pathway involved in phagocytosis;GO:0002431 Fc receptor mediated stimulatory signaling pathway;GO:0038094 Fc-gamma receptor signaling pathway	GO:0005829 cytosol;GO:0016020 membrane;GO:0044444 cytoplasmic part	GO:0030971 receptor tyrosine kinase binding;GO:1990782 protein tyrosine kinase binding;GO:0017124 SH3 domain binding			Cytosol(Supported)		(hsa05131)Shigellosis; (hsa05100)Bacterial invasion of epithelial cells	0	0	0	0	0	0	0	0
GNAS	2778	symbol	H. sapiens	2778	H. sapiens	GNAS	GNAS complex locus	GO:2000828 regulation of parathyroid hormone secretion;GO:0035898 parathyroid hormone secretion;GO:0045672 positive regulation of osteoclast differentiation	GO:0005834 heterotrimeric G-protein complex;GO:0031234 extrinsic component of cytoplasmic side of plasma membrane;GO:1905360 GTPase complex	GO:0051430 corticotropin-releasing hormone receptor 1 binding;GO:0031852 mu-type opioid receptor binding;GO:0051429 corticotropin-releasing hormone receptor binding			Cytosol;Nucleoplasm;Plasma membrane(Supported)	Brain Waves	(hsa04962)Vasopressin-regulated water reabsorption; (hsa04961)Endocrine and other factor-regulated calcium reabsorption; (hsa05030)Cocaine addiction	1	0	1	0	0	1	0	0
GRPEL1	80273	symbol	H. sapiens	80273	H. sapiens	GRPEL1	GrpE like 1, mitochondrial	GO:0030150 protein import into mitochondrial matrix;GO:0006626 protein targeting to mitochondrion;GO:0044743 protein transmembrane import into intracellular organelle	GO:0001405 PAM complex, Tim23 associated import motor;GO:0005744 TIM23 mitochondrial import inner membrane translocase complex;GO:0098800 inner mitochondrial membrane protein complex	GO:0000774 adenyl-nucleotide exchange factor activity;GO:0060590 ATPase regulator activity;GO:0051087 chaperone binding			Mitochondria(Supported)			0	0	0	0	0	0	0	0
KREMEN1	83999	symbol	H. sapiens	83999	H. sapiens	KREMEN1	kringle containing transmembrane protein 1	GO:0048681 negative regulation of axon regeneration;GO:0070571 negative regulation of neuron projection regeneration;GO:0048679 regulation of axon regeneration	GO:0043025 neuronal cell body;GO:0044297 cell body;GO:0036477 somatodendritic compartment	GO:0005515 protein binding;GO:0005488 binding;GO:0003674 molecular_function			Cytosol;Nuclear bodies;Nucleoplasm(Approved)			0	0	0	0	0	1	0	1
NCOA5	57727	symbol	H. sapiens	57727	H. sapiens	NCOA5	nuclear receptor coactivator 5	GO:0046627 negative regulation of insulin receptor signaling pathway;GO:1900077 negative regulation of cellular response to insulin stimulus;GO:0046626 regulation of insulin receptor signaling pathway	GO:0015629 actin cytoskeleton;GO:0005615 extracellular space;GO:0005856 cytoskeleton	GO:0003682 chromatin binding;GO:0003723 RNA binding;GO:0003676 nucleic acid binding			Actin filaments;Nucleus(Supported)			0	1	0	0	0	0	0	0
NELFCD	51497	symbol	H. sapiens	51497	H. sapiens	NELFCD	negative elongation factor complex member C/D	GO:0050434 positive regulation of viral transcription;GO:0034244 negative regulation of transcription elongation from RNA polymerase II promoter;GO:0032785 negative regulation of DNA-templated transcription, elongation	GO:0032021 NELF complex;GO:0008023 transcription elongation factor complex;GO:0044451 nucleoplasm part	GO:0003723 RNA binding;GO:0003676 nucleic acid binding;GO:1901363 heterocyclic compound binding			Nuclear bodies;Nucleoplasm(Supported)Cytosol;Vesicles(Approved)			0	0	0	0	0	0	1	0
NPEPL1	79716	symbol	H. sapiens	79716	H. sapiens	NPEPL1	aminopeptidase like 1	GO:0006508 proteolysis;GO:0019538 protein metabolic process;GO:1901564 organonitrogen compound metabolic process	GO:0005634 nucleus;GO:0005737 cytoplasm;GO:0043231 intracellular membrane-bounded organelle	GO:0004177 aminopeptidase activity;GO:0008235 metalloexopeptidase activity;GO:0030145 manganese ion binding		Enzymes/Peptidases/Metallopeptidases	Nucleoplasm(Approved)			0	0	0	0	0	0	0	0
PCK1	5105	symbol	H. sapiens	5105	H. sapiens	PCK1	phosphoenolpyruvate carboxykinase 1	GO:0046327 glycerol biosynthetic process from pyruvate;GO:0019543 propionate catabolic process;GO:0061402 positive regulation of transcription from RNA polymerase II promoter in response to acidic pH	GO:0070062 extracellular exosome;GO:1903561 extracellular vesicle;GO:0043230 extracellular organelle	GO:0004613 phosphoenolpyruvate carboxykinase (GTP) activity;GO:0004611 phosphoenolpyruvate carboxykinase activity;GO:0019003 GDP binding		Citric acid cycle related proteins;Enzymes/ENZYME proteins/Lyases			(hsa)Gluconeogenesis, oxaloacetate => fructose-6P; (M00003)Gluconeogenesis, oxaloacetate => fructose-6P; (hsa04964)Proximal tubule bicarbonate reclamation	0	1	0	0	0	0	0	0
PIGK	10026	symbol	H. sapiens	10026	H. sapiens	PIGK	phosphatidylinositol glycan anchor biosynthesis class K	GO:0016255 attachment of GPI anchor to protein;GO:0006506 GPI anchor biosynthetic process;GO:0006505 GPI anchor metabolic process	GO:0042765 GPI-anchor transamidase complex;GO:0030176 integral component of endoplasmic reticulum membrane;GO:0031227 intrinsic component of endoplasmic reticulum membrane	GO:0034235 GPI anchor binding;GO:0003756 protein disulfide isomerase activity;GO:0003923 GPI-anchor transamidase activity		Enzymes/Peptidases/Cysteine-type peptidases			(hsa00563)Glycosylphosphatidylinositol (GPI)-anchor biosynthesis; (hsa01100)Metabolic pathways	0	0	0	0	0	0	0	0
PMEPA1	56937	symbol	H. sapiens	56937	H. sapiens	PMEPA1	prostate transmembrane protein, androgen induced 1	GO:0010991 negative regulation of SMAD protein complex assembly;GO:0010990 regulation of SMAD protein complex assembly;GO:0060394 negative regulation of pathway-restricted SMAD protein phosphorylation	GO:0031901 early endosome membrane;GO:0010008 endosome membrane;GO:0005769 early endosome	GO:0070412 R-SMAD binding;GO:0050699 WW domain binding;GO:0046332 SMAD binding			Vesicles(Supported)			0	1	0	0	0	0	0	0
PRELID3B	51012	symbol	H. sapiens	51012	H. sapiens	PRELID3B	PRELI domain containing 3B	GO:0015914 phospholipid transport;GO:0015748 organophosphate ester transport;GO:0006869 lipid transport	GO:0005758 mitochondrial intermembrane space;GO:0031970 organelle envelope lumen;GO:0005740 mitochondrial envelope	GO:1990050 phosphatidic acid transporter activity;GO:0005548 phospholipid transporter activity;GO:0005319 lipid transporter activity			Nucleus(Approved)	Platelet Count		0	0	0	0	0	0	0	0
RAB22A	57403	symbol	H. sapiens	57403	H. sapiens	RAB22A	RAB22A, member RAS oncogene family	GO:0097494 regulation of vesicle size;GO:0007032 endosome organization;GO:0032482 Rab protein signal transduction	GO:0030670 phagocytic vesicle membrane;GO:0030666 endocytic vesicle membrane;GO:0045335 phagocytic vesicle	GO:0019003 GDP binding;GO:0003924 GTPase activity;GO:0005525 GTP binding			Centrosome(Uncertain)		(hsa04144)Endocytosis	0	0	0	0	1	0	0	0
RAP2C	57826	symbol	H. sapiens	57826	H. sapiens	RAP2C	RAP2C, member of RAS oncogene family	GO:0090557 establishment of endothelial intestinal barrier;GO:0031954 positive regulation of protein autophosphorylation;GO:0061028 establishment of endothelial barrier	GO:0070821 tertiary granule membrane;GO:0055038 recycling endosome membrane;GO:0070820 tertiary granule	GO:0019003 GDP binding;GO:0003924 GTPase activity;GO:0003713 transcription coactivator activity					(hsa04530)Tight junction	0	0	0	0	0	0	0	0
RBM38	55544	symbol	H. sapiens	55544	H. sapiens	RBM38	RNA binding motif protein 38	GO:0070935 3'-UTR-mediated mRNA stabilization;GO:0048255 mRNA stabilization;GO:1902373 negative regulation of mRNA catabolic process	GO:1990904 ribonucleoprotein complex;GO:0005829 cytosol;GO:0032991 protein-containing complex	GO:0003730 mRNA 3'-UTR binding;GO:0003729 mRNA binding;GO:0003723 RNA binding			Cytosol;Nucleoplasm(Supported)	Cholesterol		0	0	0	0	0	0	0	0
RPRD1B	58490	symbol	H. sapiens	58490	H. sapiens	RPRD1B	regulation of nuclear pre-mRNA domain containing 1B	GO:0042795 snRNA transcription by RNA polymerase II;GO:0070940 dephosphorylation of RNA polymerase II C-terminal domain;GO:0009301 snRNA transcription	GO:0016591 RNA polymerase II, holoenzyme;GO:0055029 nuclear DNA-directed RNA polymerase complex;GO:0000428 DNA-directed RNA polymerase complex	GO:0000993 RNA polymerase II complex binding;GO:0043175 RNA polymerase core enzyme binding;GO:0001099 basal RNA polymerase II transcription machinery binding			Nucleoplasm(Supported)Centrosome;Cytosol(Approved)			0	0	0	0	0	0	0	0
RTFDC1	51507	gene_synonym	H. sapiens	51507	H. sapiens	RTF2	replication termination factor 2	GO:0071171 site-specific DNA replication termination at RTS1 barrier;GO:0071516 establishment of imprinting at mating-type locus;GO:1902979 mitotic DNA replication termination	GO:0005657 replication fork;GO:0044427 chromosomal part;GO:0005694 chromosome	GO:0003677 DNA binding;GO:0003676 nucleic acid binding;GO:1901363 heterocyclic compound binding			Nucleoli;Nucleus(Approved)			0	1	0	1	0	0	0	0
SLC22A23	63027	symbol	H. sapiens	63027	H. sapiens	SLC22A23	solute carrier family 22 member 23	GO:0006811 ion transport;GO:0055085 transmembrane transport;GO:0006810 transport	GO:0016021 integral component of membrane;GO:0031224 intrinsic component of membrane;GO:0044425 membrane part	GO:0022857 transmembrane transporter activity;GO:0005215 transporter activity;GO:0005515 protein binding		Transporters/Electrochemical Potential-driven transporters	Cytosol;Nucleoplasm;Vesicles(Approved)	Antipsychotic Agents		0	0	0	0	0	0	0	0
SPO11	23626	symbol	H. sapiens	23626	H. sapiens	SPO11	SPO11 initiator of meiotic double stranded breaks	GO:0045141 meiotic telomere clustering;GO:1990918 double-strand break repair involved in meiotic recombination;GO:0007130 synaptonemal complex assembly	GO:0000781 chromosome, telomeric region;GO:0098687 chromosomal region;GO:0000228 nuclear chromosome	GO:0003918 DNA topoisomerase type II (ATP-hydrolyzing) activity;GO:0061505 DNA topoisomerase II activity;GO:0016889 endodeoxyribonuclease activity, producing 3'-phosphomonoesters		Enzymes/ENZYME proteins/Isomerase				0	0	0	1	1	0	0	0
STX16	8675	symbol	H. sapiens	8675	H. sapiens	STX16	syntaxin 16	GO:0090161 Golgi ribbon formation;GO:0006906 vesicle fusion;GO:0048278 vesicle docking	GO:0030285 integral component of synaptic vesicle membrane;GO:0098563 intrinsic component of synaptic vesicle membrane;GO:0030672 synaptic vesicle membrane	GO:0019905 syntaxin binding;GO:0005484 SNAP receptor activity;GO:0000149 SNARE binding			Vesicles(Enhanced)		(hsa04130)SNARE interactions in vesicular transport	0	0	0	0	1	0	0	0
TBC1D14	57533	symbol	H. sapiens	57533	H. sapiens	TBC1D14	TBC1 domain family member 14	GO:0071955 recycling endosome to Golgi transport;GO:2000785 regulation of autophagosome assembly;GO:1902017 regulation of cilium assembly	GO:0055037 recycling endosome;GO:0005776 autophagosome;GO:0005768 endosome	GO:0017137 Rab GTPase binding;GO:0005096 GTPase activator activity;GO:0030695 GTPase regulator activity			Golgi apparatus;Vesicles(Supported)Nucleoplasm(Approved)			0	0	0	0	0	0	0	1
TCEA2	6919	symbol	H. sapiens	6919	H. sapiens	TCEA2	transcription elongation factor A2	GO:0032784 regulation of DNA-templated transcription, elongation;GO:0006354 DNA-templated transcription, elongation;GO:0045944 positive regulation of transcription by RNA polymerase II	GO:0008023 transcription elongation factor complex;GO:0044451 nucleoplasm part;GO:0005654 nucleoplasm	GO:0008270 zinc ion binding;GO:0046914 transition metal ion binding;GO:0003677 DNA binding			Centrosome;Nucleoplasm(Supported)			0	0	0	0	0	0	0	0
TSHZ2	128553	symbol	H. sapiens	128553	H. sapiens	TSHZ2	teashirt zinc finger homeobox 2	GO:0006357 regulation of transcription by RNA polymerase II;GO:0006366 transcription by RNA polymerase II;GO:0006355 regulation of transcription, DNA-templated	GO:0000790 nuclear chromatin;GO:0044454 nuclear chromosome part;GO:0000785 chromatin	GO:0003682 chromatin binding;GO:0000981 DNA-binding transcription factor activity, RNA polymerase II-specific;GO:0003700 DNA-binding transcription factor activity		Transcription factors/Helix-turn-helix domains	Golgi apparatus;Nucleoplasm(Approved)			0	0	0	0	0	0	0	0
TUBB1	81027	symbol	H. sapiens	81027	H. sapiens	TUBB1	tubulin beta 1 class VI	GO:0051225 spindle assembly;GO:0007051 spindle organization;GO:0000226 microtubule cytoskeleton organization	GO:0005874 microtubule;GO:0070062 extracellular exosome;GO:1903561 extracellular vesicle	GO:0005200 structural constituent of cytoskeleton;GO:0003924 GTPase activity;GO:0005525 GTP binding					(hsa05130)Pathogenic Escherichia coli infection; (hsa04540)Gap junction; (hsa04145)Phagosome	0	0	1	0	0	0	0	0
VAPB	9217	symbol	H. sapiens	9217	H. sapiens	VAPB	VAMP associated protein B and C	GO:0045070 positive regulation of viral genome replication;GO:0019048 modulation by virus of host morphology or physiology;GO:1903902 positive regulation of viral life cycle	GO:0070971 endoplasmic reticulum exit site;GO:0000139 Golgi membrane;GO:0005789 endoplasmic reticulum membrane	GO:0033149 FFAT motif binding;GO:0048487 beta-tubulin binding;GO:0045296 cadherin binding		Transporters	Endoplasmic reticulum(Enhanced)			0	0	0	0	1	0	1	0

## Sheet: Enrichment
GroupID	Category	Term	Description	LogP	Log(q-value)	InTerm_InList	Genes	Symbols
1_Summary	GO Biological Processes	GO:0050886	endocrine process	-3.38542	0	3/84	1522,1908,2778	CTSZ,EDN3,GNAS
1_Member	GO Biological Processes	GO:0050886	endocrine process	-3.38542	0	3/84	1522,1908,2778	CTSZ,EDN3,GNAS
2_Summary	GO Biological Processes	GO:0071396	cellular response to lipid	-3.21041	0	6/616	655,1373,1591,5105,23097,56937,51507,6790,57727	BMP7,CPS1,CYP24A1,PCK1,CDK19,PMEPA1,RTF2,AURKA,NCOA5
2_Member	GO Biological Processes	GO:0071396	cellular response to lipid	-3.21041	0	6/616	655,1373,1591,5105,23097,56937	BMP7,CPS1,CYP24A1,PCK1,CDK19,PMEPA1
2_Member	GO Biological Processes	GO:0097327	response to antineoplastic agent	-3.17675	0	3/99	1373,5105,51507	CPS1,PCK1,RTF2
2_Member	GO Biological Processes	GO:0001889	liver development	-2.75151	0	3/139	1373,5105,6790	CPS1,PCK1,AURKA
2_Member	GO Biological Processes	GO:0061008	hepaticobiliary system development	-2.72505	0	3/142	1373,5105,6790	CPS1,PCK1,AURKA
2_Member	GO Biological Processes	GO:0071407	cellular response to organic cyclic compound	-2.63025	0	5/544	655,1373,1591,5105,56937	BMP7,CPS1,CYP24A1,PCK1,PMEPA1
2_Member	GO Biological Processes	GO:0048545	response to steroid hormone	-2.3649	0	4/386	655,1373,5105,56937	BMP7,CPS1,PCK1,PMEPA1
2_Member	GO Biological Processes	GO:0048732	gland development	-2.15879	0	4/442	655,1373,5105,6790	BMP7,CPS1,PCK1,AURKA
2_Member	GO Biological Processes	GO:0043434	response to peptide hormone	-2.15539	0	4/443	655,1373,5105,57727	BMP7,CPS1,PCK1,NCOA5
2_Member	GO Biological Processes	GO:0032870	cellular response to hormone stimulus	-2.13603	0	5/712	655,1373,5105,56937,57727	BMP7,CPS1,PCK1,PMEPA1,NCOA5
2_Member	GO Biological Processes	GO:0071383	cellular response to steroid hormone stimulus	-2.04462	0	3/249	655,5105,56937	BMP7,PCK1,PMEPA1
3_Summary	Reactome Gene Sets	R-HSA-5358351	Signaling by Hedgehog	-2.66554	0	3/149	2778,22873,81027	GNAS,DZIP1,TUBB1
3_Member	Reactome Gene Sets	R-HSA-5358351	Signaling by Hedgehog	-2.66554	0	3/149	2778,22873,81027	GNAS,DZIP1,TUBB1
4_Summary	GO Biological Processes	GO:2000241	regulation of reproductive process	-2.65729	0	3/150	655,6790,51507,1908,23626	BMP7,AURKA,RTF2,EDN3,SPO11
4_Member	GO Biological Processes	GO:2000241	regulation of reproductive process	-2.65729	0	3/150	655,6790,51507	BMP7,AURKA,RTF2
4_Member	GO Biological Processes	GO:0007088	regulation of mitotic nuclear division	-2.51801	0	3/168	655,1908,6790	BMP7,EDN3,AURKA
4_Member	GO Biological Processes	GO:0051783	regulation of nuclear division	-2.35547	0	3/192	655,1908,6790	BMP7,EDN3,AURKA
4_Member	GO Biological Processes	GO:0000280	nuclear division	-2.25051	0	4/416	655,1908,6790,23626	BMP7,EDN3,AURKA,SPO11
4_Member	GO Biological Processes	GO:0048285	organelle fission	-2.09239	0	4/462	655,1908,6790,23626	BMP7,EDN3,AURKA,SPO11
5_Summary	GO Biological Processes	GO:0016050	vesicle organization	-2.58467	0	4/335	1522,8675,9217,57403,6790,23626	CTSZ,STX16,VAPB,RAB22A,AURKA,SPO11
5_Member	GO Biological Processes	GO:0016050	vesicle organization	-2.58467	0	4/335	1522,8675,9217,57403	CTSZ,STX16,VAPB,RAB22A
5_Member	GO Biological Processes	GO:0051640	organelle localization	-2.08666	0	5/732	1522,6790,8675,9217,23626	CTSZ,AURKA,STX16,VAPB,SPO11
6_Summary	GO Biological Processes	GO:0048736	appendage development	-2.43381	0	3/180	655,2778,83999,1591,57642	BMP7,GNAS,KREMEN1,CYP24A1,COL20A1
6_Member	GO Biological Processes	GO:0048736	appendage development	-2.43381	0	3/180	655,2778,83999	BMP7,GNAS,KREMEN1
6_Member	GO Biological Processes	GO:0060173	limb development	-2.43381	0	3/180	655,2778,83999	BMP7,GNAS,KREMEN1
6_Member	GO Biological Processes	GO:0001503	ossification	-2.28007	0	4/408	655,1591,2778,83999	BMP7,CYP24A1,GNAS,KREMEN1
6_Member	GO Biological Processes	GO:0030278	regulation of ossification	-2.25316	0	3/209	655,2778,83999	BMP7,GNAS,KREMEN1
6_Member	GO Biological Processes	GO:0051216	cartilage development	-2.23605	0	3/212	655,2778,57642	BMP7,GNAS,COL20A1
6_Member	GO Biological Processes	GO:0001649	osteoblast differentiation	-2.13867	0	3/230	655,1591,2778	BMP7,CYP24A1,GNAS
6_Member	GO Biological Processes	GO:0048705	skeletal system morphogenesis	-2.08814	0	3/240	655,2778,57642	BMP7,GNAS,COL20A1
7_Summary	GO Biological Processes	GO:0043902	positive regulation of multi-organism process	-2.39395	0	3/186	6790,9217,51497	AURKA,VAPB,NELFCD
7_Member	GO Biological Processes	GO:0043902	positive regulation of multi-organism process	-2.39395	0	3/186	6790,9217,51497	AURKA,VAPB,NELFCD
8_Summary	GO Biological Processes	GO:0043393	regulation of protein binding	-2.2304	0	3/213	1522,6790,22873,655,83999,57533	CTSZ,AURKA,DZIP1,BMP7,KREMEN1,TBC1D14
8_Member	GO Biological Processes	GO:0043393	regulation of protein binding	-2.2304	0	3/213	1522,6790,22873	CTSZ,AURKA,DZIP1
8_Member	GO Biological Processes	GO:0045665	negative regulation of neuron differentiation	-2.18088	0	3/222	655,1522,83999	BMP7,CTSZ,KREMEN1
8_Member	GO Biological Processes	GO:0120035	regulation of plasma membrane bounded cell projection organization	-2.13352	0	5/713	655,1522,22873,57533,83999	BMP7,CTSZ,DZIP1,TBC1D14,KREMEN1
8_Member	GO Biological Processes	GO:0031344	regulation of cell projection organization	-2.10867	0	5/723	655,1522,22873,57533,83999	BMP7,CTSZ,DZIP1,TBC1D14,KREMEN1
