# Supplementary material for: Genomic analysis of GBS data reveals genes associated with facial pigmentation in Xinyang blue-shelled layers
Source: Arch Anim Breed. 2020 Dec 18;63(2):483–91. doi: 10.5194/aab-63-483-2020 (PMC7810225; doi:10.5194/aab-63-483-2020)
Supplement: Table S1 contains sequencing reads, alignment statistics, and mean genome-wide coverage of each sample. Table S2 contains GWAS results of dermal hyperpigmentation in Xinyang blue-shelled pure-line layers. Table S3 contains the detection FST result of dermal hyperpigmentation in Xinyang blue-shelled  [file aab-63-483-supplement.zip › Supplement/Supplementary/Table S2.xlsx]

## Sheet: Sheet1
Table S2. GWAS result of dermal hyperpigmentation in Xinyang Blue-Shelled pure line layers .
Ref	Alt	Chr	Pos	-log(P_value)	Transcript_ID
C	T	2	47192430	6.74241	transcript:ENSGALT00000049670
C	T	2	47192430	6.74241	transcript:ENSGALT00000059857
T	C	20	9478415	8.54034
C	T	20	9534333	6.16569	transcript:ENSGALT00000009608
C	T	20	9534333	6.16569	transcript:ENSGALT00000033911
C	T	20	9534333	6.16569	transcript:ENSGALT00000082031
C	T	20	9534333	6.16569	transcript:ENSGALT00000083569
C	T	20	9534333	6.16569	transcript:ENSGALT00000085256
C	T	20	9534333	6.16569	transcript:ENSGALT00000086488
C	T	20	9534333	6.16569	transcript:ENSGALT00000086677
T	C	20	10492535	12.7129	transcript:ENSGALT00000010777
T	C	20	10492535	12.7129	transcript:ENSGALT00000010794
T	C	20	10492535	12.7129	transcript:ENSGALT00000010816
T	C	20	10492535	12.7129	transcript:ENSGALT00000033711
T	C	20	10492535	12.7129	transcript:ENSGALT00000033713
T	C	20	10492535	12.7129	transcript:ENSGALT00000039253
T	C	20	10492535	12.7129	transcript:ENSGALT00000048139
T	C	20	10492535	12.7129	transcript:ENSGALT00000048278
T	C	20	10492535	12.7129	transcript:ENSGALT00000051218
T	C	20	10492535	12.7129	transcript:ENSGALT00000063262
T	C	20	10492535	12.7129	transcript:ENSGALT00000070956
T	C	20	10492535	12.7129	transcript:ENSGALT00000087156
T	C	20	10492535	12.7129	transcript:ENSGALT00000087302
C	T	20	10561633	12.023	transcript:ENSGALT00000010979
C	T	20	10561633	12.023	transcript:ENSGALT00000039224
C	T	20	10561633	12.023	transcript:ENSGALT00000047126
C	T	20	10561633	12.023	transcript:ENSGALT00000086916
C	T	20	10628277	21.4786	transcript:ENSGALT00000011020
C	T	20	10628277	21.4786	transcript:ENSGALT00000080201
C	T	20	10628277	21.4786	transcript:ENSGALT00000083280
C	T	20	10628277	21.4786	transcript:ENSGALT00000086983
C	T	20	10628277	21.4786	transcript:ENSGALT00000087644
C	T	20	10628277	21.4786	transcript:ENSGALT00000089042
A	G	20	10731324	9.972	transcript:ENSGALT00000011138
A	G	20	10731324	9.972	transcript:ENSGALT00000039136
A	G	20	10731324	9.972	transcript:ENSGALT00000060272
A	G	20	10731324	9.972	transcript:ENSGALT00000062379
A	G	20	10731324	9.972	transcript:ENSGALT00000070201
A	G	20	10731324	9.972	transcript:ENSGALT00000070216
A	G	20	10731324	9.972	transcript:ENSGALT00000070755
A	G	20	10731324	9.972	transcript:ENSGALT00000077953
A	G	20	10731324	9.972	transcript:ENSGALT00000082886
A	G	20	10731324	9.972	transcript:ENSGALT00000083259
A	G	20	10731324	9.972	transcript:ENSGALT00000084248
A	G	20	10731324	9.972	transcript:ENSGALT00000087306
G	A	20	10790396	35.2802	transcript:ENSGALT00000011344
G	A	20	10790396	35.2802	transcript:ENSGALT00000039105
G	A	20	10790396	35.2802	transcript:ENSGALT00000052696
G	A	20	10790396	35.2802	transcript:ENSGALT00000068224
G	A	20	10790396	35.2802	transcript:ENSGALT00000076703
G	A	20	10790396	35.2802	transcript:ENSGALT00000081774
T	A	20	10841570	9.21263	transcript:ENSGALT00000011670
A	G	20	10922933	38.2932	transcript:ENSGALT00000011725
A	G	20	10922933	38.2932	transcript:ENSGALT00000039062
A	G	20	10922933	38.2932	transcript:ENSGALT00000039096
A	G	20	10922933	38.2932	transcript:ENSGALT00000063653
A	G	20	10922933	38.2932	transcript:ENSGALT00000085580
A	G	20	10922933	38.2932	transcript:ENSGALT00000085705
C	T	20	10971821	85.5457	transcript:ENSGALT00000012048
C	T	20	10971821	85.5457	transcript:ENSGALT00000012067
C	T	20	10971821	85.5457	transcript:ENSGALT00000012086
C	T	20	10971821	85.5457	transcript:ENSGALT00000022444
C	T	20	10971821	85.5457	transcript:ENSGALT00000039059
C	T	20	10971821	85.5457	transcript:ENSGALT00000052528
C	T	20	10971821	85.5457	transcript:ENSGALT00000069693
C	T	20	10971821	85.5457	transcript:ENSGALT00000073180
C	T	20	10971821	85.5457	transcript:ENSGALT00000083248
C	T	20	10971821	85.5457	transcript:ENSGALT00000085433
C	T	20	10971821	85.5457	transcript:ENSGALT00000086412
C	T	20	10971821	85.5457	transcript:ENSGALT00000087318
C	T	20	10971821	85.5457	transcript:ENSGALT00000090134
G	C	20	11118502	36.7698
C	T	20	11151789	97.6388	transcript:ENSGALT00000012184
C	T	20	11151789	97.6388	transcript:ENSGALT00000012194
C	T	20	11151789	97.6388	transcript:ENSGALT00000062075
C	T	20	11151789	97.6388	transcript:ENSGALT00000080385
A	T	20	11308890	41.7255
A	G	20	11339644	69.3749	transcript:ENSGALT00000012197
A	G	20	11339644	69.3749	transcript:ENSGALT00000012207
A	G	20	11339644	69.3749	transcript:ENSGALT00000084672
C	T	20	11418026	13.6354	transcript:ENSGALT00000012215
C	T	20	11418026	13.6354	transcript:ENSGALT00000038990
C	T	20	11418026	13.6354	transcript:ENSGALT00000050191
G	A	20	11447838	90.4384	transcript:ENSGALT00000012339
G	A	20	11447838	90.4384	transcript:ENSGALT00000044572
C	T	20	11517530	80.8393
G	A	20	11585980	31.1391
G	A	20	11657588	9.85355
T	C	20	11701120	6.79922	transcript:ENSGALT00000051401
T	C	20	11701120	6.79922	transcript:ENSGALT00000075930
T	G	20	11743514	18.6041	transcript:ENSGALT00000012356
C	T	20	11789996	26.9031	transcript:ENSGALT00000012397
C	T	20	11789996	26.9031	transcript:ENSGALT00000045333
C	T	20	11789996	26.9031	transcript:ENSGALT00000066405
C	T	20	11789996	26.9031	transcript:ENSGALT00000089505
C	T	20	11839848	38.5928	transcript:ENSGALT00000012430
C	T	20	11839848	38.5928	transcript:ENSGALT00000073248
T	A	20	11906762	33.872
C	G	20	11963804	9.67235
C	T	20	11990049	21.3741
C	A	20	12041654	14.8904	transcript:ENSGALT00000012465
C	A	20	12041654	14.8904	transcript:ENSGALT00000084388
C	T	20	12189185	14.9474	transcript:ENSGALT00000012492
C	T	20	12189185	14.9474	transcript:ENSGALT00000012508
C	T	20	12189185	14.9474	transcript:ENSGALT00000012554
C	T	20	12189185	14.9474	transcript:ENSGALT00000012577
C	T	20	12189185	14.9474	transcript:ENSGALT00000062852
C	T	20	12189185	14.9474	transcript:ENSGALT00000071291
C	T	20	12189185	14.9474	transcript:ENSGALT00000076040
C	T	20	12214563	9.44739	transcript:ENSGALT00000033520
C	T	20	12214563	9.44739	transcript:ENSGALT00000033524
C	T	20	12214563	9.44739	transcript:ENSGALT00000038940
C	T	20	12214563	9.44739	transcript:ENSGALT00000045212
C	T	20	12214563	9.44739	transcript:ENSGALT00000083586
C	T	20	12214563	9.44739	transcript:ENSGALT00000084307
C	T	20	12214563	9.44739	transcript:ENSGALT00000084452
G	A	20	12340424	7.36017
A	T	20	12392776	6.25014
C	T	20	12428768	7.70372	transcript:ENSGALT00000012627
C	G	20	12496046	13.9616	transcript:ENSGALT00000012637
C	G	20	12496046	13.9616	transcript:ENSGALT00000074587
G	A	20	12544493	14.1791	transcript:ENSGALT00000059161
G	A	20	12544493	14.1791	transcript:ENSGALT00000075763
T	A	20	12600837	7.69645	transcript:ENSGALT00000012644
T	A	20	12600837	7.69645	transcript:ENSGALT00000082313
G	T	20	12629114	8.08741
A	G	20	12676329	6.764
T	C	20	12773815	6.29126	transcript:ENSGALT00000072480
C	G	20	12804888	6.24526
A	G	20	12836880	7.19525	transcript:ENSGALT00000012669
G	A	20	12943165	6.9649

## Sheet: Sheet2
chr	pos	REF	ALT	maf	log1o(p value)
20	9554333	C	T	0.374138	6.16569
20	10512535	T	C	0.0566406	12.7129
20	10648277	C	T	0.0721649	21.4786
20	10810396	A	G	0.0685185	34.5958
20	10810651	G	A	0.0695971	35.2802
20	10817693	A	G	0.0674157	27.2118
20	10819523	C	T	0.0724382	30.1176
20	10861570	T	A	0.207904	9.21263
20	10942933	T	C	0.458763	7.11917
20	10942949	A	G	0.225862	38.2932
20	10957991	G	A	0.226481	32.1787
20	10958008	T	C	0.413793	17.7335
20	10958009	G	A	0.413495	17.8128
20	10958012	G	A	0.415225	17.5805
20	10958199	C	T	0.296552	20.7144
20	10958207	A	G	0.238832	35.6702
20	10959660	A	G	0.357388	24.7968
20	10960663	T	C	0.199647	7.07374
20	10960740	A	G	0.341463	14.3702
20	11009785	T	C	0.222441	30.9941
20	11009830	G	A	0.141221	66.5986
20	11009964	A	G	0.313278	10.1966
20	11010227	C	T	0.239754	12.3913
20	11015480	A	C	0.13834	70.7051
20	11015653	A	G	0.261905	18.3991
20	11077382	T	C	0.464143	8.40328
20	11084893	T	C	0.367241	23.2685
20	11084917	C	T	0.434708	8.36945
20	11085117	T	C	0.424399	7.98509
20	11092276	G	A	0.337979	8.39214
20	11092515	A	G	0.338028	8.60468
20	11093783	T	G	0.226786	33.4641
20	11098659	G	A	0.329897	21.78
20	11098858	C	T	0.282759	20.2019
20	11105706	A	G	0.475694	8.14764
20	11105714	T	C	0.465035	8.76283
20	11105788	G	A	0.42069	6.37341
20	11105807	G	T	0.42069	6.37341
20	11138502	G	C	0.212996	36.7698
20	11144818	G	A	0.302128	17.2069
20	11145105	C	T	0.221612	35.8518
20	11145255	C	T	0.496241	13.0773
20	11147744	G	A	0.494792	12.0488
20	11171789	G	C	0.166667	77.0922
20	11171823	C	T	0.152921	96.3182
20	11171886	A	G	0.28866	26.8834
20	11171926	T	C	0.154639	94.3972
20	11171942	C	T	0.422145	18.4641
20	11176040	T	C	0.148084	83.7304
20	11180742	C	T	0.154639	86.5798
20	11183775	A	C	0.195076	30.1518
20	11183993	T	C	0.234848	7.67271
20	11192344	G	A	0.314748	31.1079
20	11192347	G	A	0.314079	30.8903
20	11267183	G	A	0.336207	16.3243
20	11267310	A	G	0.325704	14.0274
20	11269211	C	T	0.152921	96.4053
20	11280113	C	T	0.436207	7.84488
20	11280121	C	T	0.434483	7.94512
20	11280280	G	A	0.434256	7.89148
20	11373512	A	G	0.435315	6.10461
20	11392132	C	A	0.441281	7.54433
20	11392149	C	T	0.389493	6.21551
20	11403384	T	C	0.492032	7.79998
20	11403415	C	T	0.482824	8.86651
20	11403535	T	G	0.435743	6.09266
20	11403719	C	T	0.137597	47.4813
20	11403857	G	A	0.123932	47.2784
20	11407173	A	G	0.1417	69.3749
20	11407259	T	C	0.145228	63.1532
20	11407663	A	T	0.221453	33.6531
20	11407714	C	T	0.222414	33.5713
20	11410403	A	T	0.485965	12.2551
20	11410486	C	G	0.0555556	17.5292
20	11410521	A	G	0.0945455	8.9162
20	11438026	C	T	0.483456	13.6354
20	11438140	A	G	0.477273	10.9656
20	11441057	C	G	0.198276	7.23001
20	11441067	G	A	0.372852	6.04727
20	11441078	G	A	0.187285	6.92226
20	11483026	G	C	0.153448	89.1811
20	11483081	G	A	0.153448	90.4384
20	11483236	C	A	0.43299	15.8989
20	11721120	T	C	0.393116	6.79922
20	11764906	T	G	0.363118	12.4545
20	11766693	T	G	0.305172	18.6041
20	11766953	T	C	0.391753	11.9635
20	11769331	G	A	0.368881	11.6904
20	11825150	T	C	0.449091	7.10768
20	11832271	C	A	0.293706	7.38445
20	11859848	C	A	0.154167	10.1747
20	11860006	T	C	0.187243	6.54763
20	11864168	A	G	0.382759	13.3648
20	11893611	C	T	0.135739	38.5928
20	11900577	G	A	0.109319	32.9723
20	11900586	G	A	0.107273	29.3236
20	11900654	T	C	0.110714	34.7011
20	11926762	C	T	0.222656	10.1993
20	11927000	T	C	0.456522	6.18518
20	11927702	T	C	0.1341	28.4667
20	11929897	T	A	0.141304	33.872
20	11930069	A	G	0.399267	10.8919
20	12209185	G	T	0.117308	8.69814
20	12211118	C	T	0.130584	14.9474
20	12234563	A	G	0.46831	6.55937
20	12249437	T	C	0.280075	6.58149
20	12253353	T	A	0.321799	6.98265
20	12257207	A	G	0.342561	6.24785
20	12257231	G	T	0.362369	6.028
20	12257282	T	A	0.362369	6.028
20	12257296	A	T	0.34083	6.44226
20	12564493	T	C	0.126761	12.7432
20	12620837	T	A	0.101594	7.69645
20	12793815	T	C	0.0951557	6.29126
20	12824888	C	G	0.0965517	6.24526
20	12856880	A	G	0.0957447	7.19525
20	12963165	G	A	0.0979381	6.9649
20
20
20
20
20
20
20
20
20
20
20
20
20
20
20
20
20
20
20
20
20
20
20
20
20
20
20
20
20
20
20
20
20
20
20
20
20
20
20
20
20
20
20
20
20
20
20
20
20
20
20
20
20
20
20
20
20
20
20
20
20
20
20
20
20
20
20
20
20
20
20
20
20
20
20
20
20
20
20
20
20
20
20
20
20
20
20
20
20
20
20
20
20
20
20
20
20
20
20
20
20
20
20
20
20
20
20
20
20
20
20
20
20
20
20
20
20
20
20
20
20
20
20
20
20
20
20
20
20
20
20
20
20
20
20
20
20
20
20
20
20
20
20
20
20
20
20
20
20
20
20
20
20
20
2
