# Supplementary material for: Genomic analysis of GBS data reveals genes associated with facial pigmentation in Xinyang blue-shelled layers
Source: Arch Anim Breed. 2020 Dec 18;63(2):483–91. doi: 10.5194/aab-63-483-2020 (PMC7810225; doi:10.5194/aab-63-483-2020)
Supplement: Table S1 contains sequencing reads, alignment statistics, and mean genome-wide coverage of each sample. Table S2 contains GWAS results of dermal hyperpigmentation in Xinyang blue-shelled pure-line layers. Table S3 contains the detection FST result of dermal hyperpigmentation in Xinyang blue-shelled  [file aab-63-483-supplement.zip › Supplement/Supplementary/Table S3.xlsx]

## Sheet: Sheet1
Table S3. The detection FST result of dermal hyperpigmentation in Xinyang Blue-Shelled pure line layers.
POS	NMISS	FST	CHR	SNP	Chr	start	end	annotation
11015480	252	0.610881	20	snp430741	20	11004406	11017978	ID=gene:ENSGALG00000040880;Name=EDN3;biotype=protein_coding;description=endothelin 3 [Source:HGNC Symbol%3BAcc:HGNC:3178];gene_id=ENSGALG00000040880;logic_name=ensembl;version=2
11269211	288	0.600183	20	snp430903	20	11263734	11275509	ID=gene:ENSGALG00000007533;Name=NPEPL1;biotype=protein_coding;description=aminopeptidase like 1 [Source:HGNC Symbol%3BAcc:HGNC:16244];gene_id=ENSGALG00000007533;logic_name=ensembl;version=5
11171926	288	0.593077	20	snp430827	20	11120379	11199958	ID=gene:ENSGALG00000030859;Name=GNAS;biotype=protein_coding;description=GNAS complex locus [Source:HGNC Symbol%3BAcc:HGNC:4392];gene_id=ENSGALG00000030859;logic_name=ensembl;version=1
11483081	288	0.59301	20	snp431036	20	11480791	11484789	ID=gene:ENSGALG00000027484;Name=C20orf85;biotype=protein_coding;description=chromosome 20 open reading frame 85 [Source:HGNC Symbol%3BAcc:HGNC:16216];gene_id=ENSGALG00000027484;logic_name=ensembl;version=3
11176040	286	0.587191	20	snp430831	20	11120379	11199958	ID=gene:ENSGALG00000030859;Name=GNAS;biotype=protein_coding;description=GNAS complex locus [Source:HGNC Symbol%3BAcc:HGNC:4392];gene_id=ENSGALG00000030859;logic_name=ensembl;version=1
11171823	288	0.586362	20	snp430825	20	11120379	11199958	ID=gene:ENSGALG00000030859;Name=GNAS;biotype=protein_coding;description=GNAS complex locus [Source:HGNC Symbol%3BAcc:HGNC:4392];gene_id=ENSGALG00000030859;logic_name=ensembl;version=1
11180742	288	0.579193	20	snp430834	20	11120379	11199958	ID=gene:ENSGALG00000030859;Name=GNAS;biotype=protein_coding;description=GNAS complex locus [Source:HGNC Symbol%3BAcc:HGNC:4392];gene_id=ENSGALG00000030859;logic_name=ensembl;version=1
11483026	288	0.579193	20	snp431035	20	11480791	11484789	ID=gene:ENSGALG00000027484;Name=C20orf85;biotype=protein_coding;description=chromosome 20 open reading frame 85 [Source:HGNC Symbol%3BAcc:HGNC:16216];gene_id=ENSGALG00000027484;logic_name=ensembl;version=3
11407173	245	0.573541	20	snp430989	20	11390472	11417405	ID=gene:ENSGALG00000007549;Name=VAPB;biotype=protein_coding;description=VAMP associated protein B and C [Source:NCBI gene%3BAcc:419317];gene_id=ENSGALG00000007549;logic_name=ensembl;version=5
11407259	240	0.572593	20	snp430990	20	11390472	11417405	ID=gene:ENSGALG00000007549;Name=VAPB;biotype=protein_coding;description=VAMP associated protein B and C [Source:NCBI gene%3BAcc:419317];gene_id=ENSGALG00000007549;logic_name=ensembl;version=5
11009830	263	0.569854	20	snp430735	20	11004406	11017978	ID=gene:ENSGALG00000040880;Name=EDN3;biotype=protein_coding;description=endothelin 3 [Source:HGNC Symbol%3BAcc:HGNC:3178];gene_id=ENSGALG00000040880;logic_name=ensembl;version=2
11403815	233	0.56911	20	snp430983	20	11390472	11417405	ID=gene:ENSGALG00000007549;Name=VAPB;biotype=protein_coding;description=VAMP associated protein B and C [Source:NCBI gene%3BAcc:419317];gene_id=ENSGALG00000007549;logic_name=ensembl;version=5
11403857	234	0.56239	20	snp430984	20	11390472	11417405	ID=gene:ENSGALG00000007549;Name=VAPB;biotype=protein_coding;description=VAMP associated protein B and C [Source:NCBI gene%3BAcc:419317];gene_id=ENSGALG00000007549;logic_name=ensembl;version=5
11171789	288	0.558847	20	snp430824	20	11120379	11199958	ID=gene:ENSGALG00000030859;Name=GNAS;biotype=protein_coding;description=GNAS complex locus [Source:HGNC Symbol%3BAcc:HGNC:4392];gene_id=ENSGALG00000030859;logic_name=ensembl;version=1
11403719	257	0.511963	20	snp430982	20	11390472	11417405	ID=gene:ENSGALG00000007549;Name=VAPB;biotype=protein_coding;description=VAMP associated protein B and C [Source:NCBI gene%3BAcc:419317];gene_id=ENSGALG00000007549;logic_name=ensembl;version=5
11183775	270	0.443013	20	snp430835	20	11120379	11199958	ID=gene:ENSGALG00000030859;Name=GNAS;biotype=protein_coding;description=GNAS complex locus [Source:HGNC Symbol%3BAcc:HGNC:4392];gene_id=ENSGALG00000030859;logic_name=ensembl;version=1
11145105	273	0.43445	20	snp430819	20	11120379	11199958	ID=gene:ENSGALG00000030859;Name=GNAS;biotype=protein_coding;description=GNAS complex locus [Source:HGNC Symbol%3BAcc:HGNC:4392];gene_id=ENSGALG00000030859;logic_name=ensembl;version=1
11192347	278	0.433607	20	snp430842	20	11120379	11199958	ID=gene:ENSGALG00000030859;Name=GNAS;biotype=protein_coding;description=GNAS complex locus [Source:HGNC Symbol%3BAcc:HGNC:4392];gene_id=ENSGALG00000030859;logic_name=ensembl;version=1
11192344	278	0.426111	20	snp430841	20	11120379	11199958	ID=gene:ENSGALG00000030859;Name=GNAS;biotype=protein_coding;description=GNAS complex locus [Source:HGNC Symbol%3BAcc:HGNC:4392];gene_id=ENSGALG00000030859;logic_name=ensembl;version=1
11093783	282	0.420703	20	snp430781	20	11089454	11094495	ID=gene:ENSGALG00000007447;Name=TUBB1;biotype=protein_coding;description=tubulin beta 1 class VI [Source:NCBI gene%3BAcc:396427];gene_id=ENSGALG00000007447;logic_name=ensembl;version=4
11407663	288	0.415718	20	snp430991	20	11390472	11417405	ID=gene:ENSGALG00000007549;Name=VAPB;biotype=protein_coding;description=VAMP associated protein B and C [Source:NCBI gene%3BAcc:419317];gene_id=ENSGALG00000007549;logic_name=ensembl;version=5
11900654	286	0.41139	20	snp431256	20	11891443	11932585	ID=gene:ENSGALG00000007668;Name=BMP7;biotype=protein_coding;description=bone morphogenetic protein 7 [Source:HGNC Symbol%3BAcc:HGNC:1074];gene_id=ENSGALG00000007668;logic_name=ensembl;version=5
11138502	276	0.404775	20	snp430814	20	11120379	11199958	ID=gene:ENSGALG00000030859;Name=GNAS;biotype=protein_coding;description=GNAS complex locus [Source:HGNC Symbol%3BAcc:HGNC:4392];gene_id=ENSGALG00000030859;logic_name=ensembl;version=1
10958207	288	0.401988	20	snp430704	20	10955982	10961936	ID=gene:ENSGALG00000006974;Name=DDX27;biotype=protein_coding;description=DEAD-box helicase 27 [Source:NCBI gene%3BAcc:419308];gene_id=ENSGALG00000006974;logic_name=ensembl;version=6
10810651	271	0.399717	20	snp430662	20	10807570	10822747	ID=gene:ENSGALG00000007009;Name=NCOA5;biotype=protein_coding;description=nuclear receptor coactivator 5 [Source:HGNC Symbol%3BAcc:HGNC:15909];gene_id=ENSGALG00000007009;logic_name=ensembl;version=5
10810396	270	0.398778	20	snp430661	20	10807570	10822747	ID=gene:ENSGALG00000007009;Name=NCOA5;biotype=protein_coding;description=nuclear receptor coactivator 5 [Source:HGNC Symbol%3BAcc:HGNC:15909];gene_id=ENSGALG00000007009;logic_name=ensembl;version=5
10942949	288	0.398316	20	snp430695	20	10934055	10946634	ID=gene:ENSGALG00000007246;Name=ELMO2;biotype=protein_coding;description=engulfment and cell motility 2 [Source:HGNC Symbol%3BAcc:HGNC:17233];gene_id=ENSGALG00000007246;logic_name=ensembl;version=5
11407714	288	0.395378	20	snp430992	20	11390472	11417405	ID=gene:ENSGALG00000007549;Name=VAPB;biotype=protein_coding;description=VAMP associated protein B and C [Source:NCBI gene%3BAcc:419317];gene_id=ENSGALG00000007549;logic_name=ensembl;version=5
11900577	285	0.39376	20	snp431252	20	11891443	11932585	ID=gene:ENSGALG00000007668;Name=BMP7;biotype=protein_coding;description=bone morphogenetic protein 7 [Source:HGNC Symbol%3BAcc:HGNC:1074];gene_id=ENSGALG00000007668;logic_name=ensembl;version=5
11900586	284	0.392881	20	snp431254	20	11891443	11932585	ID=gene:ENSGALG00000007668;Name=BMP7;biotype=protein_coding;description=bone morphogenetic protein 7 [Source:HGNC Symbol%3BAcc:HGNC:1074];gene_id=ENSGALG00000007668;logic_name=ensembl;version=5
11144818	243	0.39215	20	snp430817	20	11120379	11199958	ID=gene:ENSGALG00000030859;Name=GNAS;biotype=protein_coding;description=GNAS complex locus [Source:HGNC Symbol%3BAcc:HGNC:4392];gene_id=ENSGALG00000030859;logic_name=ensembl;version=1
10957991	288	0.388374	20	snp430699	20	10955982	10961936	ID=gene:ENSGALG00000006974;Name=DDX27;biotype=protein_coding;description=DEAD-box helicase 27 [Source:NCBI gene%3BAcc:419308];gene_id=ENSGALG00000006974;logic_name=ensembl;version=6
11893611	288	0.384782	20	snp431241	20	11891443	11932585	ID=gene:ENSGALG00000007668;Name=BMP7;biotype=protein_coding;description=bone morphogenetic protein 7 [Source:HGNC Symbol%3BAcc:HGNC:1074];gene_id=ENSGALG00000007668;logic_name=ensembl;version=5
10819523	281	0.373457	20	snp430667	20	10807570	10822747	ID=gene:ENSGALG00000007009;Name=NCOA5;biotype=protein_coding;description=nuclear receptor coactivator 5 [Source:HGNC Symbol%3BAcc:HGNC:15909];gene_id=ENSGALG00000007009;logic_name=ensembl;version=5
11009785	262	0.371427	20	snp430734	20	11004406	11017978	ID=gene:ENSGALG00000040880;Name=EDN3;biotype=protein_coding;description=endothelin 3 [Source:HGNC Symbol%3BAcc:HGNC:3178];gene_id=ENSGALG00000040880;logic_name=ensembl;version=2
11929897	273	0.370348	20	snp431273	20	11891443	11932585	ID=gene:ENSGALG00000007668;Name=BMP7;biotype=protein_coding;description=bone morphogenetic protein 7 [Source:HGNC Symbol%3BAcc:HGNC:1074];gene_id=ENSGALG00000007668;logic_name=ensembl;version=5
10817693	266	0.362022	20	snp430665	20	10807570	10822747	ID=gene:ENSGALG00000007009;Name=NCOA5;biotype=protein_coding;description=nuclear receptor coactivator 5 [Source:HGNC Symbol%3BAcc:HGNC:15909];gene_id=ENSGALG00000007009;logic_name=ensembl;version=5
11927702	259	0.352	20	snp431271	20	11891443	11932585	ID=gene:ENSGALG00000007668;Name=BMP7;biotype=protein_coding;description=bone morphogenetic protein 7 [Source:HGNC Symbol%3BAcc:HGNC:1074];gene_id=ENSGALG00000007668;logic_name=ensembl;version=5
11171886	288	0.347596	20	snp430826	20	11120379	11199958	ID=gene:ENSGALG00000030859;Name=GNAS;biotype=protein_coding;description=GNAS complex locus [Source:HGNC Symbol%3BAcc:HGNC:4392];gene_id=ENSGALG00000030859;logic_name=ensembl;version=1
10959660	288	0.334833	20	snp430705	20	10955982	10961936	ID=gene:ENSGALG00000006974;Name=DDX27;biotype=protein_coding;description=DEAD-box helicase 27 [Source:NCBI gene%3BAcc:419308];gene_id=ENSGALG00000006974;logic_name=ensembl;version=6
11015653	255	0.323564	20	snp430742	20	11004406	11017978	ID=gene:ENSGALG00000040880;Name=EDN3;biotype=protein_coding;description=endothelin 3 [Source:HGNC Symbol%3BAcc:HGNC:3178];gene_id=ENSGALG00000040880;logic_name=ensembl;version=2
10958199	288	0.301355	20	snp430703	20	10955982	10961936	ID=gene:ENSGALG00000006974;Name=DDX27;biotype=protein_coding;description=DEAD-box helicase 27 [Source:NCBI gene%3BAcc:419308];gene_id=ENSGALG00000006974;logic_name=ensembl;version=6
11410486	272	0.288206	20	snp430996	20	11390472	11417405	ID=gene:ENSGALG00000007549;Name=VAPB;biotype=protein_coding;description=VAMP associated protein B and C [Source:NCBI gene%3BAcc:419317];gene_id=ENSGALG00000007549;logic_name=ensembl;version=5
11084893	288	0.285087	20	snp430775	20	11082907	11087858	ID=gene:ENSGALG00000040130;biotype=lincRNA;gene_id=ENSGALG00000040130;logic_name=ensembl;version=2
11098659	288	0.270015	20	snp430797	20	11097473	11102231	ID=gene:ENSGALG00000007462;Name=CTSZ;biotype=protein_coding;description=cathepsin Z [Source:HGNC Symbol%3BAcc:HGNC:2547];gene_id=ENSGALG00000007462;logic_name=ensembl;version=6
11098858	288	0.263985	20	snp430801	20	11097473	11102231	ID=gene:ENSGALG00000007462;Name=CTSZ;biotype=protein_coding;description=cathepsin Z [Source:HGNC Symbol%3BAcc:HGNC:2547];gene_id=ENSGALG00000007462;logic_name=ensembl;version=6
10958008	288	0.259088	20	snp430700	20	10955982	10961936	ID=gene:ENSGALG00000006974;Name=DDX27;biotype=protein_coding;description=DEAD-box helicase 27 [Source:NCBI gene%3BAcc:419308];gene_id=ENSGALG00000006974;logic_name=ensembl;version=6
10958009	288	0.259088	20	snp430701	20	10955982	10961936	ID=gene:ENSGALG00000006974;Name=DDX27;biotype=protein_coding;description=DEAD-box helicase 27 [Source:NCBI gene%3BAcc:419308];gene_id=ENSGALG00000006974;logic_name=ensembl;version=6
10958012	288	0.259088	20	snp430702	20	10955982	10961936	ID=gene:ENSGALG00000006974;Name=DDX27;biotype=protein_coding;description=DEAD-box helicase 27 [Source:NCBI gene%3BAcc:419308];gene_id=ENSGALG00000006974;logic_name=ensembl;version=6
11766693	288	0.256798	20	snp431176	20	11763683	11771405	ID=gene:ENSGALG00000007636;Name=PCK1;biotype=protein_coding;description=phosphoenolpyruvate carboxykinase 1 [Source:NCBI gene%3BAcc:396458];gene_id=ENSGALG00000007636;logic_name=ensembl;version=6
11483236	288	0.250444	20	snp431039	20	11480791	11484789	ID=gene:ENSGALG00000027484;Name=C20orf85;biotype=protein_coding;description=chromosome 20 open reading frame 85 [Source:HGNC Symbol%3BAcc:HGNC:16216];gene_id=ENSGALG00000027484;logic_name=ensembl;version=3
11764906	269	0.24843	20	snp431174	20	11763683	11771405	ID=gene:ENSGALG00000007636;Name=PCK1;biotype=protein_coding;description=phosphoenolpyruvate carboxykinase 1 [Source:NCBI gene%3BAcc:396458];gene_id=ENSGALG00000007636;logic_name=ensembl;version=6
10648277	288	0.245416	20	snp430640	20	10629215	10669198	ID=gene:ENSGALG00000006817;Name=CTNNBL1;biotype=protein_coding;description=catenin beta like 1 [Source:HGNC Symbol%3BAcc:HGNC:15879];gene_id=ENSGALG00000006817;logic_name=ensembl;version=6
11010227	248	0.243795	20	snp430738	20	11004406	11017978	ID=gene:ENSGALG00000040880;Name=EDN3;biotype=protein_coding;description=endothelin 3 [Source:HGNC Symbol%3BAcc:HGNC:3178];gene_id=ENSGALG00000040880;logic_name=ensembl;version=2
11438026	269	0.239493	20	snp431008	20	11423975	11439703	ID=gene:ENSGALG00000007554;Name=RAB22A;biotype=protein_coding;description=RAB22A%2C member RAS oncogene family [Source:NCBI gene%3BAcc:419318];gene_id=ENSGALG00000007554;logic_name=ensembl;version=4
11145255	274	0.234193	20	snp430820	20	11120379	11199958	ID=gene:ENSGALG00000030859;Name=GNAS;biotype=protein_coding;description=GNAS complex locus [Source:HGNC Symbol%3BAcc:HGNC:4392];gene_id=ENSGALG00000030859;logic_name=ensembl;version=1
10960740	284	0.227871	20	snp430707	20	10955982	10961936	ID=gene:ENSGALG00000006974;Name=DDX27;biotype=protein_coding;description=DEAD-box helicase 27 [Source:NCBI gene%3BAcc:419308];gene_id=ENSGALG00000006974;logic_name=ensembl;version=6
11171942	288	0.226488	20	snp430828	20	11120379	11199958	ID=gene:ENSGALG00000030859;Name=GNAS;biotype=protein_coding;description=GNAS complex locus [Source:HGNC Symbol%3BAcc:HGNC:4392];gene_id=ENSGALG00000030859;logic_name=ensembl;version=1
11267183	287	0.225942	20	snp430899	20	11263734	11275509	ID=gene:ENSGALG00000007533;Name=NPEPL1;biotype=protein_coding;description=aminopeptidase like 1 [Source:HGNC Symbol%3BAcc:HGNC:16244];gene_id=ENSGALG00000007533;logic_name=ensembl;version=5
10599147	287	0.219698	20	snp430617	20	10582451	10603260	ID=gene:ENSGALG00000006788;Name=RPRD1B;biotype=protein_coding;description=regulation of nuclear pre-mRNA domain containing 1B [Source:NCBI gene%3BAcc:419295];gene_id=ENSGALG00000006788;logic_name=ensembl;version=6
10599193	287	0.219698	20	snp430618	20	10582451	10603260	ID=gene:ENSGALG00000006788;Name=RPRD1B;biotype=protein_coding;description=regulation of nuclear pre-mRNA domain containing 1B [Source:NCBI gene%3BAcc:419295];gene_id=ENSGALG00000006788;logic_name=ensembl;version=6
11009964	258	0.217186	20	snp430736	20	11004406	11017978	ID=gene:ENSGALG00000040880;Name=EDN3;biotype=protein_coding;description=endothelin 3 [Source:HGNC Symbol%3BAcc:HGNC:3178];gene_id=ENSGALG00000040880;logic_name=ensembl;version=2
11864168	288	0.216582	20	snp431229	20	11856407	11865945	ID=gene:ENSGALG00000031768;Name=SPO11;biotype=protein_coding;description=SPO11%2C initiator of meiotic double stranded breaks [Source:HGNC Symbol%3BAcc:HGNC:11250];gene_id=ENSGALG00000031768;logic_name=ensembl;version=1
11267310	285	0.21481	20	snp430900	20	11263734	11275509	ID=gene:ENSGALG00000007533;Name=NPEPL1;biotype=protein_coding;description=aminopeptidase like 1 [Source:HGNC Symbol%3BAcc:HGNC:16244];gene_id=ENSGALG00000007533;logic_name=ensembl;version=5
11438140	269	0.214696	20	snp431010	20	11423975	11439703	ID=gene:ENSGALG00000007554;Name=RAB22A;biotype=protein_coding;description=RAB22A%2C member RAS oncogene family [Source:NCBI gene%3BAcc:419318];gene_id=ENSGALG00000007554;logic_name=ensembl;version=4
12211118	288	0.209079	20	snp431436	20	12201193	12217115	ID=gene:ENSGALG00000007744;Name=CASS4;biotype=protein_coding;description=Cas scaffold protein family member 4 [Source:HGNC Symbol%3BAcc:HGNC:15878];gene_id=ENSGALG00000007744;logic_name=ensembl;version=5
11410403	285	0.199995	20	snp430993	20	11390472	11417405	ID=gene:ENSGALG00000007549;Name=VAPB;biotype=protein_coding;description=VAMP associated protein B and C [Source:NCBI gene%3BAcc:419317];gene_id=ENSGALG00000007549;logic_name=ensembl;version=5
11766953	288	0.195116	20	snp431177	20	11763683	11771405	ID=gene:ENSGALG00000007636;Name=PCK1;biotype=protein_coding;description=phosphoenolpyruvate carboxykinase 1 [Source:NCBI gene%3BAcc:396458];gene_id=ENSGALG00000007636;logic_name=ensembl;version=6
10512535	253	0.193755	20	snp430597	20	10511917	10517297	ID=gene:ENSGALG00000020982;biotype=protein_coding;description=bactericidal/permeability-increasing protein-like 3 [Source:NCBI gene%3BAcc:419290];gene_id=ENSGALG00000020982;logic_name=ensembl;version=2
11930069	278	0.193084	20	snp431277	20	11891443	11932585	ID=gene:ENSGALG00000007668;Name=BMP7;biotype=protein_coding;description=bone morphogenetic protein 7 [Source:HGNC Symbol%3BAcc:HGNC:1074];gene_id=ENSGALG00000007668;logic_name=ensembl;version=5
11403384	271	0.192544	20	snp430976	20	11390472	11417405	ID=gene:ENSGALG00000007549;Name=VAPB;biotype=protein_coding;description=VAMP associated protein B and C [Source:NCBI gene%3BAcc:419317];gene_id=ENSGALG00000007549;logic_name=ensembl;version=5
11410521	278	0.186247	20	snp430998	20	11390472	11417405	ID=gene:ENSGALG00000007549;Name=VAPB;biotype=protein_coding;description=VAMP associated protein B and C [Source:NCBI gene%3BAcc:419317];gene_id=ENSGALG00000007549;logic_name=ensembl;version=5
11147744	286	0.182194	20	snp430821	20	11120379	11199958	ID=gene:ENSGALG00000030859;Name=GNAS;biotype=protein_coding;description=GNAS complex locus [Source:HGNC Symbol%3BAcc:HGNC:4392];gene_id=ENSGALG00000030859;logic_name=ensembl;version=1
11859848	249	0.180672	20	snp431220	20	11856407	11865945	ID=gene:ENSGALG00000031768;Name=SPO11;biotype=protein_coding;description=SPO11%2C initiator of meiotic double stranded breaks [Source:HGNC Symbol%3BAcc:HGNC:11250];gene_id=ENSGALG00000031768;logic_name=ensembl;version=1
12564493	282	0.178789	20	snp431617	20	12557653	12565016	ID=gene:ENSGALG00000042279;Name=CYP24A1;biotype=protein_coding;description=cytochrome P450 family 24 subfamily A member 1 [Source:NCBI gene%3BAcc:395827];gene_id=ENSGALG00000042279;logic_name=ensembl;version=2
11403415	269	0.175953	20	snp430977	20	11390472	11417405	ID=gene:ENSGALG00000007549;Name=VAPB;biotype=protein_coding;description=VAMP associated protein B and C [Source:NCBI gene%3BAcc:419317];gene_id=ENSGALG00000007549;logic_name=ensembl;version=5
12209185	258	0.174095	20	snp431429	20	12201193	12217115	ID=gene:ENSGALG00000007744;Name=CASS4;biotype=protein_coding;description=Cas scaffold protein family member 4 [Source:HGNC Symbol%3BAcc:HGNC:15878];gene_id=ENSGALG00000007744;logic_name=ensembl;version=5
11769331	285	0.172344	20	snp431178	20	11763683	11771405	ID=gene:ENSGALG00000007636;Name=PCK1;biotype=protein_coding;description=phosphoenolpyruvate carboxykinase 1 [Source:NCBI gene%3BAcc:396458];gene_id=ENSGALG00000007636;logic_name=ensembl;version=6
12249437	275	0.146248	20	snp431449	20	12247244	12260337	ID=gene:ENSGALG00000029331;biotype=lincRNA;gene_id=ENSGALG00000029331;logic_name=ensembl;version=2
11105706	286	0.142624	20	snp430806	20	11103329	11112732	ID=gene:ENSGALG00000007477;Name=NELFCD;biotype=protein_coding;description=negative elongation factor complex member C/D [Source:NCBI gene%3BAcc:419312];gene_id=ENSGALG00000007477;logic_name=ensembl;version=6
11077382	258	0.142019	20	snp430769	20	11074141	11079870	ID=gene:ENSGALG00000007439;Name=PRELID3B;biotype=protein_coding;description=PRELI domain containing 3B [Source:NCBI gene%3BAcc:419310];gene_id=ENSGALG00000007439;logic_name=ensembl;version=5
11926762	263	0.141942	20	snp431263	20	11891443	11932585	ID=gene:ENSGALG00000007668;Name=BMP7;biotype=protein_coding;description=bone morphogenetic protein 7 [Source:HGNC Symbol%3BAcc:HGNC:1074];gene_id=ENSGALG00000007668;logic_name=ensembl;version=5
12620837	254	0.140714	20	snp431643	20	12593355	12627734	ID=gene:ENSGALG00000007796;Name=BCAS1;biotype=protein_coding;description=breast carcinoma amplified sequence 1 [Source:HGNC Symbol%3BAcc:HGNC:974];gene_id=ENSGALG00000007796;logic_name=ensembl;version=5
11105714	287	0.138057	20	snp430807	20	11103329	11112732	ID=gene:ENSGALG00000007477;Name=NELFCD;biotype=protein_coding;description=negative elongation factor complex member C/D [Source:NCBI gene%3BAcc:419312];gene_id=ENSGALG00000007477;logic_name=ensembl;version=6
2879091	233	0.137687	7	snp318402	7	2817507	2918510	ID=gene:ENSGALG00000002944;Name=CPS1;biotype=protein_coding;description=carbamoyl-phosphate synthase 1 [Source:NCBI gene%3BAcc:428994];gene_id=ENSGALG00000002944;logic_name=ensembl;version=4
11832271	285	0.136082	20	snp431204	20	11824460	11838132	ID=gene:ENSGALG00000026081;Name=RBM38;biotype=protein_coding;description=RNA binding motif protein 38 [Source:NCBI gene%3BAcc:768866];gene_id=ENSGALG00000026081;logic_name=ensembl;version=2
11926837	258	0.133784	20	snp431264	20	11891443	11932585	ID=gene:ENSGALG00000007668;Name=BMP7;biotype=protein_coding;description=bone morphogenetic protein 7 [Source:HGNC Symbol%3BAcc:HGNC:1074];gene_id=ENSGALG00000007668;logic_name=ensembl;version=5
11403535	254	0.133096	20	snp430978	20	11390472	11417405	ID=gene:ENSGALG00000007549;Name=VAPB;biotype=protein_coding;description=VAMP associated protein B and C [Source:NCBI gene%3BAcc:419317];gene_id=ENSGALG00000007549;logic_name=ensembl;version=5
9266658	242	0.132877	20	snp430113	20	9238310	9277145	ID=gene:ENSGALG00000036838;biotype=protein_coding;description=peroxidasin like [Source:NCBI gene%3BAcc:419247];gene_id=ENSGALG00000036838;logic_name=ensembl;version=1
11092515	284	0.131669	20	snp430780	20	11089454	11094495	ID=gene:ENSGALG00000007447;Name=TUBB1;biotype=protein_coding;description=tubulin beta 1 class VI [Source:NCBI gene%3BAcc:396427];gene_id=ENSGALG00000007447;logic_name=ensembl;version=4
11392132	280	0.131495	20	snp430966	20	11390472	11417405	ID=gene:ENSGALG00000007549;Name=VAPB;biotype=protein_coding;description=VAMP associated protein B and C [Source:NCBI gene%3BAcc:419317];gene_id=ENSGALG00000007549;logic_name=ensembl;version=5
12196701	278	0.131004	20	snp431424	20	12178522	12199808	ID=gene:ENSGALG00000007709;Name=RTFDC1;biotype=protein_coding;description=replication termination factor 2 domain containing 1 [Source:NCBI gene%3BAcc:419329];gene_id=ENSGALG00000007709;logic_name=ensembl;version=5
11825150	276	0.130291	20	snp431202	20	11824460	11838132	ID=gene:ENSGALG00000026081;Name=RBM38;biotype=protein_coding;description=RNA binding motif protein 38 [Source:NCBI gene%3BAcc:768866];gene_id=ENSGALG00000026081;logic_name=ensembl;version=2
11927000	263	0.129458	20	snp431266	20	11891443	11932585	ID=gene:ENSGALG00000007668;Name=BMP7;biotype=protein_coding;description=bone morphogenetic protein 7 [Source:HGNC Symbol%3BAcc:HGNC:1074];gene_id=ENSGALG00000007668;logic_name=ensembl;version=5
11183993	270	0.128717	20	snp430836	20	11120379	11199958	ID=gene:ENSGALG00000030859;Name=GNAS;biotype=protein_coding;description=GNAS complex locus [Source:HGNC Symbol%3BAcc:HGNC:4392];gene_id=ENSGALG00000030859;logic_name=ensembl;version=1
12196715	278	0.128626	20	snp431425	20	12178522	12199808	ID=gene:ENSGALG00000007709;Name=RTFDC1;biotype=protein_coding;description=replication termination factor 2 domain containing 1 [Source:NCBI gene%3BAcc:419329];gene_id=ENSGALG00000007709;logic_name=ensembl;version=5
12196758	278	0.128626	20	snp431427	20	12178522	12199808	ID=gene:ENSGALG00000007709;Name=RTFDC1;biotype=protein_coding;description=replication termination factor 2 domain containing 1 [Source:NCBI gene%3BAcc:419329];gene_id=ENSGALG00000007709;logic_name=ensembl;version=5
11092276	286	0.128346	20	snp430778	20	11089454	11094495	ID=gene:ENSGALG00000007447;Name=TUBB1;biotype=protein_coding;description=tubulin beta 1 class VI [Source:NCBI gene%3BAcc:396427];gene_id=ENSGALG00000007447;logic_name=ensembl;version=4
11084917	288	0.127379	20	snp430776	20	11082907	11087858	ID=gene:ENSGALG00000040130;biotype=lincRNA;gene_id=ENSGALG00000040130;logic_name=ensembl;version=2
11860006	250	0.126929	20	snp431223	20	11856407	11865945	ID=gene:ENSGALG00000031768;Name=SPO11;biotype=protein_coding;description=SPO11%2C initiator of meiotic double stranded breaks [Source:HGNC Symbol%3BAcc:HGNC:11250];gene_id=ENSGALG00000031768;logic_name=ensembl;version=1
2879081	237	0.125783	7	snp318401	7	2817507	2918510	ID=gene:ENSGALG00000002944;Name=CPS1;biotype=protein_coding;description=carbamoyl-phosphate synthase 1 [Source:NCBI gene%3BAcc:428994];gene_id=ENSGALG00000002944;logic_name=ensembl;version=4
44676948	252	0.125465	4	snp243036	4	44659402	44694034	ID=gene:ENSGALG00000010837;Name=ASB5;biotype=protein_coding;description=ankyrin repeat and SOCS box containing 5 [Source:HGNC Symbol%3BAcc:HGNC:17180];gene_id=ENSGALG00000010837;logic_name=ensembl;version=6
11085117	288	0.123423	20	snp430777	20	11082907	11087858	ID=gene:ENSGALG00000040130;biotype=lincRNA;gene_id=ENSGALG00000040130;logic_name=ensembl;version=2
12253353	288	0.123379	20	snp431453	20	12247244	12260337	ID=gene:ENSGALG00000029331;biotype=lincRNA;gene_id=ENSGALG00000029331;logic_name=ensembl;version=2
10942933	288	0.123041	20	snp430694	20	10934055	10946634	ID=gene:ENSGALG00000007246;Name=ELMO2;biotype=protein_coding;description=engulfment and cell motility 2 [Source:HGNC Symbol%3BAcc:HGNC:17233];gene_id=ENSGALG00000007246;logic_name=ensembl;version=5
11280280	288	0.121694	20	snp430907	20	11276215	11286725	ID=gene:ENSGALG00000007541;Name=STX16;biotype=protein_coding;description=syntaxin 16 [Source:NCBI gene%3BAcc:419315];gene_id=ENSGALG00000007541;logic_name=ensembl;version=5
11721120	277	0.12159	20	snp431159	20	11708595	11738595	ID=gene:ENSGALG00000037780;Name=PMEPA1;biotype=protein_coding;description=prostate transmembrane protein%2C androgen induced 1 [Source:NCBI gene%3BAcc:428166];gene_id=ENSGALG00000037780;logic_name=ensembl;version=1
13004622	239	0.120663	20	snp431761	20	12980159	13191630	ID=gene:ENSGALG00000030544;biotype=lincRNA;gene_id=ENSGALG00000030544;logic_name=ensembl;version=2
9554333	287	0.120299	20	snp430296	20	9551832	9568102	ID=gene:ENSGALG00000005976;Name=TCEA2;biotype=protein_coding;description=transcription elongation factor A2 [Source:HGNC Symbol%3BAcc:HGNC:11614];gene_id=ENSGALG00000005976;logic_name=ensembl;version=6
12963165	288	0.12021	20	snp431756	20	12773674	12979150	ID=gene:ENSGALG00000007809;Name=TSHZ2;biotype=protein_coding;description=teashirt zinc finger homeobox 2 [Source:HGNC Symbol%3BAcc:HGNC:13010];gene_id=ENSGALG00000007809;logic_name=ensembl;version=5
12196726	278	0.12004	20	snp431426	20	12178522	12199808	ID=gene:ENSGALG00000007709;Name=RTFDC1;biotype=protein_coding;description=replication termination factor 2 domain containing 1 [Source:NCBI gene%3BAcc:419329];gene_id=ENSGALG00000007709;logic_name=ensembl;version=5
12793583	287	0.119452	20	snp431708	20	12773674	12979150	ID=gene:ENSGALG00000007809;Name=TSHZ2;biotype=protein_coding;description=teashirt zinc finger homeobox 2 [Source:HGNC Symbol%3BAcc:HGNC:13010];gene_id=ENSGALG00000007809;logic_name=ensembl;version=5
12793815	287	0.119452	20	snp431711	20	12773674	12979150	ID=gene:ENSGALG00000007809;Name=TSHZ2;biotype=protein_coding;description=teashirt zinc finger homeobox 2 [Source:HGNC Symbol%3BAcc:HGNC:13010];gene_id=ENSGALG00000007809;logic_name=ensembl;version=5
11280121	288	0.11588	20	snp430906	20	11276215	11286725	ID=gene:ENSGALG00000007541;Name=STX16;biotype=protein_coding;description=syntaxin 16 [Source:NCBI gene%3BAcc:419315];gene_id=ENSGALG00000007541;logic_name=ensembl;version=5
9554243	287	0.115161	20	snp430293	20	9551832	9568102	ID=gene:ENSGALG00000005976;Name=TCEA2;biotype=protein_coding;description=transcription elongation factor A2 [Source:HGNC Symbol%3BAcc:HGNC:11614];gene_id=ENSGALG00000005976;logic_name=ensembl;version=6
11832403	270	0.115059	20	snp431209	20	11824460	11838132	ID=gene:ENSGALG00000026081;Name=RBM38;biotype=protein_coding;description=RNA binding motif protein 38 [Source:NCBI gene%3BAcc:768866];gene_id=ENSGALG00000026081;logic_name=ensembl;version=2
66446701	254	0.114624	2	snp127826	2	66392888	66487217	ID=gene:ENSGALG00000012816;Name=SLC22A23;biotype=protein_coding;description=solute carrier family 22 member 23 [Source:HGNC Symbol%3BAcc:HGNC:21106];gene_id=ENSGALG00000012816;logic_name=ensembl;version=5
12257296	287	0.114025	20	snp431465	20	12247244	12260337	ID=gene:ENSGALG00000029331;biotype=lincRNA;gene_id=ENSGALG00000029331;logic_name=ensembl;version=2
11280113	288	0.113733	20	snp430905	20	11276215	11286725	ID=gene:ENSGALG00000007541;Name=STX16;biotype=protein_coding;description=syntaxin 16 [Source:NCBI gene%3BAcc:419315];gene_id=ENSGALG00000007541;logic_name=ensembl;version=5
66446678	254	0.113514	2	snp127825	2	66392888	66487217	ID=gene:ENSGALG00000012816;Name=SLC22A23;biotype=protein_coding;description=solute carrier family 22 member 23 [Source:HGNC Symbol%3BAcc:HGNC:21106];gene_id=ENSGALG00000012816;logic_name=ensembl;version=5
11864150	288	0.112491	20	snp431227	20	11856407	11865945	ID=gene:ENSGALG00000031768;Name=SPO11;biotype=protein_coding;description=SPO11%2C initiator of meiotic double stranded breaks [Source:HGNC Symbol%3BAcc:HGNC:11250];gene_id=ENSGALG00000031768;logic_name=ensembl;version=1
12257207	287	0.111561	20	snp431462	20	12247244	12260337	ID=gene:ENSGALG00000029331;biotype=lincRNA;gene_id=ENSGALG00000029331;logic_name=ensembl;version=2
12824888	287	0.111374	20	snp431721	20	12773674	12979150	ID=gene:ENSGALG00000007809;Name=TSHZ2;biotype=protein_coding;description=teashirt zinc finger homeobox 2 [Source:HGNC Symbol%3BAcc:HGNC:13010];gene_id=ENSGALG00000007809;logic_name=ensembl;version=5
12234563	286	0.110836	20	snp431443	20	12229605	12236352	ID=gene:ENSGALG00000007768;Name=AURKA;biotype=protein_coding;description=aurora kinase A [Source:HGNC Symbol%3BAcc:HGNC:11393];gene_id=ENSGALG00000007768;logic_name=ensembl;version=6
12824986	286	0.11064	20	snp431723	20	12773674	12979150	ID=gene:ENSGALG00000007809;Name=TSHZ2;biotype=protein_coding;description=teashirt zinc finger homeobox 2 [Source:HGNC Symbol%3BAcc:HGNC:13010];gene_id=ENSGALG00000007809;logic_name=ensembl;version=5
12257062	287	0.109903	20	snp431461	20	12247244	12260337	ID=gene:ENSGALG00000029331;biotype=lincRNA;gene_id=ENSGALG00000029331;logic_name=ensembl;version=2
12856880	281	0.109824	20	snp431734	20	12773674	12979150	ID=gene:ENSGALG00000007809;Name=TSHZ2;biotype=protein_coding;description=teashirt zinc finger homeobox 2 [Source:HGNC Symbol%3BAcc:HGNC:13010];gene_id=ENSGALG00000007809;logic_name=ensembl;version=5
80457137	255	0.109715	4	snp261624	4	80453649	80515768	ID=gene:ENSGALG00000015546;Name=TBC1D14;biotype=protein_coding;description=TBC1 domain family member 14 [Source:NCBI gene%3BAcc:422862];gene_id=ENSGALG00000015546;logic_name=ensembl;version=5
11403261	267	0.107626	20	snp430974	20	11390472	11417405	ID=gene:ENSGALG00000007549;Name=VAPB;biotype=protein_coding;description=VAMP associated protein B and C [Source:NCBI gene%3BAcc:419317];gene_id=ENSGALG00000007549;logic_name=ensembl;version=5
12257231	287	0.107608	20	snp431463	20	12247244	12260337	ID=gene:ENSGALG00000029331;biotype=lincRNA;gene_id=ENSGALG00000029331;logic_name=ensembl;version=2
12257282	287	0.107608	20	snp431464	20	12247244	12260337	ID=gene:ENSGALG00000029331;biotype=lincRNA;gene_id=ENSGALG00000029331;logic_name=ensembl;version=2
11403997	233	0.107391	20	snp430985	20	11390472	11417405	ID=gene:ENSGALG00000007549;Name=VAPB;biotype=protein_coding;description=VAMP associated protein B and C [Source:NCBI gene%3BAcc:419317];gene_id=ENSGALG00000007549;logic_name=ensembl;version=5
12196561	285	0.107039	20	snp431423	20	12178522	12199808	ID=gene:ENSGALG00000007709;Name=RTFDC1;biotype=protein_coding;description=replication termination factor 2 domain containing 1 [Source:NCBI gene%3BAcc:419329];gene_id=ENSGALG00000007709;logic_name=ensembl;version=5
12234443	287	0.105879	20	snp431438	20	12229605	12236352	ID=gene:ENSGALG00000007768;Name=AURKA;biotype=protein_coding;description=aurora kinase A [Source:HGNC Symbol%3BAcc:HGNC:11393];gene_id=ENSGALG00000007768;logic_name=ensembl;version=6
12793696	286	0.105602	20	snp431710	20	12773674	12979150	ID=gene:ENSGALG00000007809;Name=TSHZ2;biotype=protein_coding;description=teashirt zinc finger homeobox 2 [Source:HGNC Symbol%3BAcc:HGNC:13010];gene_id=ENSGALG00000007809;logic_name=ensembl;version=5
12826445	267	0.105569	20	snp431725	20	12773674	12979150	ID=gene:ENSGALG00000007809;Name=TSHZ2;biotype=protein_coding;description=teashirt zinc finger homeobox 2 [Source:HGNC Symbol%3BAcc:HGNC:13010];gene_id=ENSGALG00000007809;logic_name=ensembl;version=5
9266618	243	0.104976	20	snp430112	20	9238310	9277145	ID=gene:ENSGALG00000036838;biotype=protein_coding;description=peroxidasin like [Source:NCBI gene%3BAcc:419247];gene_id=ENSGALG00000036838;logic_name=ensembl;version=1
11105788	287	0.10358	20	snp430808	20	11103329	11112732	ID=gene:ENSGALG00000007477;Name=NELFCD;biotype=protein_coding;description=negative elongation factor complex member C/D [Source:NCBI gene%3BAcc:419312];gene_id=ENSGALG00000007477;logic_name=ensembl;version=6
11105807	287	0.10358	20	snp430810	20	11103329	11112732	ID=gene:ENSGALG00000007477;Name=NELFCD;biotype=protein_coding;description=negative elongation factor complex member C/D [Source:NCBI gene%3BAcc:419312];gene_id=ENSGALG00000007477;logic_name=ensembl;version=6
146004347	249	0.10351	1	snp70565	1	145998780	146031066	ID=gene:ENSGALG00000016895;Name=DZIP1;biotype=protein_coding;description=DAZ interacting zinc finger protein 1 [Source:HGNC Symbol%3BAcc:HGNC:20908];gene_id=ENSGALG00000016895;logic_name=ensembl;version=5
11929990	277	0.103461	20	snp431274	20	11891443	11932585	ID=gene:ENSGALG00000007668;Name=BMP7;biotype=protein_coding;description=bone morphogenetic protein 7 [Source:HGNC Symbol%3BAcc:HGNC:1074];gene_id=ENSGALG00000007668;logic_name=ensembl;version=5
11392149	278	0.103433	20	snp430967	20	11390472	11417405	ID=gene:ENSGALG00000007549;Name=VAPB;biotype=protein_coding;description=VAMP associated protein B and C [Source:NCBI gene%3BAcc:419317];gene_id=ENSGALG00000007549;logic_name=ensembl;version=5
10861570	288	0.101905	20	snp430675	20	10851610	10885641	ID=gene:ENSGALG00000007211;Name=CDH22;biotype=protein_coding;description=cadherin 22 [Source:HGNC Symbol%3BAcc:HGNC:13251];gene_id=ENSGALG00000007211;logic_name=ensembl;version=5
12824927	287	0.101306	20	snp431722	20	12773674	12979150	ID=gene:ENSGALG00000007809;Name=TSHZ2;biotype=protein_coding;description=teashirt zinc finger homeobox 2 [Source:HGNC Symbol%3BAcc:HGNC:13010];gene_id=ENSGALG00000007809;logic_name=ensembl;version=5
2879077	234	0.100698	7	snp318400	7	2817507	2918510	ID=gene:ENSGALG00000002944;Name=CPS1;biotype=protein_coding;description=carbamoyl-phosphate synthase 1 [Source:NCBI gene%3BAcc:428994];gene_id=ENSGALG00000002944;logic_name=ensembl;version=4
11281219	288	0.100442	20	snp430911	20	11276215	11286725	ID=gene:ENSGALG00000007541;Name=STX16;biotype=protein_coding;description=syntaxin 16 [Source:NCBI gene%3BAcc:419315];gene_id=ENSGALG00000007541;logic_name=ensembl;version=5
11281198	287	0.100353	20	snp430909	20	11276215	11286725	ID=gene:ENSGALG00000007541;Name=STX16;biotype=protein_coding;description=syntaxin 16 [Source:NCBI gene%3BAcc:419315];gene_id=ENSGALG00000007541;logic_name=ensembl;version=5
13018577	286	0.100327	20	snp431766	20	12980159	13191630	ID=gene:ENSGALG00000030544;biotype=lincRNA;gene_id=ENSGALG00000030544;logic_name=ensembl;version=2
12256034	288	0.100216	20	snp431458	20	12247244	12260337	ID=gene:ENSGALG00000029331;biotype=lincRNA;gene_id=ENSGALG00000029331;logic_name=ensembl;version=2
2879018	234	0.0997875	7	snp318398	7	2817507	2918510	ID=gene:ENSGALG00000002944;Name=CPS1;biotype=protein_coding;description=carbamoyl-phosphate synthase 1 [Source:NCBI gene%3BAcc:428994];gene_id=ENSGALG00000002944;logic_name=ensembl;version=4
10873816	262	0.0993642	20	snp430680	20	10851610	10885641	ID=gene:ENSGALG00000007211;Name=CDH22;biotype=protein_coding;description=cadherin 22 [Source:HGNC Symbol%3BAcc:HGNC:13251];gene_id=ENSGALG00000007211;logic_name=ensembl;version=5
12234512	286	0.0982236	20	snp431441	20	12229605	12236352	ID=gene:ENSGALG00000007768;Name=AURKA;biotype=protein_coding;description=aurora kinase A [Source:HGNC Symbol%3BAcc:HGNC:11393];gene_id=ENSGALG00000007768;logic_name=ensembl;version=6
13031290	288	0.0982127	20	snp431769	20	12980159	13191630	ID=gene:ENSGALG00000030544;biotype=lincRNA;gene_id=ENSGALG00000030544;logic_name=ensembl;version=2
66446729	254	0.0981354	2	snp127827	2	66392888	66487217	ID=gene:ENSGALG00000012816;Name=SLC22A23;biotype=protein_coding;description=solute carrier family 22 member 23 [Source:HGNC Symbol%3BAcc:HGNC:21106];gene_id=ENSGALG00000012816;logic_name=ensembl;version=5
44676763	256	0.0968704	4	snp243035	4	44659402	44694034	ID=gene:ENSGALG00000010837;Name=ASB5;biotype=protein_coding;description=ankyrin repeat and SOCS box containing 5 [Source:HGNC Symbol%3BAcc:HGNC:17180];gene_id=ENSGALG00000010837;logic_name=ensembl;version=6
12998691	287	0.0968309	20	snp431760	20	12980159	13191630	ID=gene:ENSGALG00000030544;biotype=lincRNA;gene_id=ENSGALG00000030544;logic_name=ensembl;version=2
12254619	286	0.0966999	20	snp431457	20	12247244	12260337	ID=gene:ENSGALG00000029331;biotype=lincRNA;gene_id=ENSGALG00000029331;logic_name=ensembl;version=2
12234451	287	0.0963146	20	snp431440	20	12229605	12236352	ID=gene:ENSGALG00000007768;Name=AURKA;biotype=protein_coding;description=aurora kinase A [Source:HGNC Symbol%3BAcc:HGNC:11393];gene_id=ENSGALG00000007768;logic_name=ensembl;version=6
12234523	287	0.0962323	20	snp431442	20	12229605	12236352	ID=gene:ENSGALG00000007768;Name=AURKA;biotype=protein_coding;description=aurora kinase A [Source:HGNC Symbol%3BAcc:HGNC:11393];gene_id=ENSGALG00000007768;logic_name=ensembl;version=6
10960663	284	0.0958682	20	snp430706	20	10955982	10961936	ID=gene:ENSGALG00000006974;Name=DDX27;biotype=protein_coding;description=DEAD-box helicase 27 [Source:NCBI gene%3BAcc:419308];gene_id=ENSGALG00000006974;logic_name=ensembl;version=6
11930002	278	0.0955109	20	snp431275	20	11891443	11932585	ID=gene:ENSGALG00000007668;Name=BMP7;biotype=protein_coding;description=bone morphogenetic protein 7 [Source:HGNC Symbol%3BAcc:HGNC:1074];gene_id=ENSGALG00000007668;logic_name=ensembl;version=5
11373512	286	0.0951414	20	snp430961	20	11368023	11381833	ID=gene:ENSGALG00000007543;Name=APCDD1L;biotype=protein_coding;description=APC down-regulated 1 like [Source:HGNC Symbol%3BAcc:HGNC:26892];gene_id=ENSGALG00000007543;logic_name=ensembl;version=4
11441057	288	0.0951277	20	snp431012	20	11439920	11462277	ID=gene:ENSGALG00000007575;biotype=protein_coding;gene_id=ENSGALG00000007575;logic_name=ensembl;version=5
11281680	245	0.0948884	20	snp430913	20	11276215	11286725	ID=gene:ENSGALG00000007541;Name=STX16;biotype=protein_coding;description=syntaxin 16 [Source:NCBI gene%3BAcc:419315];gene_id=ENSGALG00000007541;logic_name=ensembl;version=5
9257077	247	0.0942094	20	snp430091	20	9238310	9277145	ID=gene:ENSGALG00000036838;biotype=protein_coding;description=peroxidasin like [Source:NCBI gene%3BAcc:419247];gene_id=ENSGALG00000036838;logic_name=ensembl;version=1
11281178	288	0.094081	20	snp430908	20	11276215	11286725	ID=gene:ENSGALG00000007541;Name=STX16;biotype=protein_coding;description=syntaxin 16 [Source:NCBI gene%3BAcc:419315];gene_id=ENSGALG00000007541;logic_name=ensembl;version=5
11281199	288	0.094081	20	snp430910	20	11276215	11286725	ID=gene:ENSGALG00000007541;Name=STX16;biotype=protein_coding;description=syntaxin 16 [Source:NCBI gene%3BAcc:419315];gene_id=ENSGALG00000007541;logic_name=ensembl;version=5
12257009	278	0.0939901	20	snp431460	20	12247244	12260337	ID=gene:ENSGALG00000029331;biotype=lincRNA;gene_id=ENSGALG00000029331;logic_name=ensembl;version=2
11441078	288	0.0937726	20	snp431014	20	11439920	11462277	ID=gene:ENSGALG00000007575;biotype=protein_coding;gene_id=ENSGALG00000007575;logic_name=ensembl;version=5
9554319	287	0.0936685	20	snp430295	20	9551832	9568102	ID=gene:ENSGALG00000005976;Name=TCEA2;biotype=protein_coding;description=transcription elongation factor A2 [Source:HGNC Symbol%3BAcc:HGNC:11614];gene_id=ENSGALG00000005976;logic_name=ensembl;version=6
11900652	286	0.09359	20	snp431255	20	11891443	11932585	ID=gene:ENSGALG00000007668;Name=BMP7;biotype=protein_coding;description=bone morphogenetic protein 7 [Source:HGNC Symbol%3BAcc:HGNC:1074];gene_id=ENSGALG00000007668;logic_name=ensembl;version=5
11392189	274	0.0931931	20	snp430968	20	11390472	11417405	ID=gene:ENSGALG00000007549;Name=VAPB;biotype=protein_coding;description=VAMP associated protein B and C [Source:NCBI gene%3BAcc:419317];gene_id=ENSGALG00000007549;logic_name=ensembl;version=5
85757322	260	0.0930146	2	snp136887	2	85751424	85896011	ID=gene:ENSGALG00000013155;biotype=protein_coding;description=poly(rC) binding protein 2 [Source:NCBI gene%3BAcc:420965];gene_id=ENSGALG00000013155;logic_name=ensembl;version=5
13018761	286	0.0928677	20	snp431767	20	12980159	13191630	ID=gene:ENSGALG00000030544;biotype=lincRNA;gene_id=ENSGALG00000030544;logic_name=ensembl;version=2
13012742	285	0.0926509	20	snp431763	20	12980159	13191630	ID=gene:ENSGALG00000030544;biotype=lincRNA;gene_id=ENSGALG00000030544;logic_name=ensembl;version=2
12826615	265	0.0926245	20	snp431727	20	12773674	12979150	ID=gene:ENSGALG00000007809;Name=TSHZ2;biotype=protein_coding;description=teashirt zinc finger homeobox 2 [Source:HGNC Symbol%3BAcc:HGNC:13010];gene_id=ENSGALG00000007809;logic_name=ensembl;version=5
11900529	281	0.0918537	20	snp431250	20	11891443	11932585	ID=gene:ENSGALG00000007668;Name=BMP7;biotype=protein_coding;description=bone morphogenetic protein 7 [Source:HGNC Symbol%3BAcc:HGNC:1074];gene_id=ENSGALG00000007668;logic_name=ensembl;version=5
3494700	270	0.0913526	4	snp224229	4	3493065	3500002	ID=gene:ENSGALG00000006061;Name=RAP2C;biotype=protein_coding;description=RAP2C%2C member of RAS oncogene family [Source:NCBI gene%3BAcc:422232];gene_id=ENSGALG00000006061;logic_name=ensembl;version=6
11281628	246	0.0909152	20	snp430912	20	11276215	11286725	ID=gene:ENSGALG00000007541;Name=STX16;biotype=protein_coding;description=syntaxin 16 [Source:NCBI gene%3BAcc:419315];gene_id=ENSGALG00000007541;logic_name=ensembl;version=5
35508702	258	0.09055	1	snp17520	1	35503971	35515953	ID=gene:ENSGALG00000009975;Name=CCT2;biotype=protein_coding;description=chaperonin containing TCP1 subunit 2 [Source:NCBI gene%3BAcc:417846];gene_id=ENSGALG00000009975;logic_name=ensembl;version=6
66592778	232	0.0901724	3	snp200941	3	66536015	66649661	ID=gene:ENSGALG00000015051;Name=CDK19;biotype=protein_coding;description=cyclin dependent kinase 19 [Source:HGNC Symbol%3BAcc:HGNC:19338];gene_id=ENSGALG00000015051;logic_name=ensembl;version=5
12253517	288	0.0901459	20	snp431454	20	12247244	12260337	ID=gene:ENSGALG00000029331;biotype=lincRNA;gene_id=ENSGALG00000029331;logic_name=ensembl;version=2
12253580	288	0.0901459	20	snp431455	20	12247244	12260337	ID=gene:ENSGALG00000029331;biotype=lincRNA;gene_id=ENSGALG00000029331;logic_name=ensembl;version=2
12253619	288	0.0901459	20	snp431456	20	12247244	12260337	ID=gene:ENSGALG00000029331;biotype=lincRNA;gene_id=ENSGALG00000029331;logic_name=ensembl;version=2
13043856	279	0.0901458	20	snp431770	20	12980159	13191630	ID=gene:ENSGALG00000030544;biotype=lincRNA;gene_id=ENSGALG00000030544;logic_name=ensembl;version=2
11929828	276	0.0897948	20	snp431272	20	11891443	11932585	ID=gene:ENSGALG00000007668;Name=BMP7;biotype=protein_coding;description=bone morphogenetic protein 7 [Source:HGNC Symbol%3BAcc:HGNC:1074];gene_id=ENSGALG00000007668;logic_name=ensembl;version=5
10873756	259	0.0894752	20	snp430679	20	10851610	10885641	ID=gene:ENSGALG00000007211;Name=CDH22;biotype=protein_coding;description=cadherin 22 [Source:HGNC Symbol%3BAcc:HGNC:13251];gene_id=ENSGALG00000007211;logic_name=ensembl;version=5
18609556	258	0.0892745	5	snp276546	5	18540733	18648374	ID=gene:ENSGALG00000011609;biotype=protein_coding;gene_id=ENSGALG00000011609;logic_name=ensembl;version=5
12729274	237	0.0885698	20	snp431699	20	12721987	12741432	ID=gene:ENSGALG00000040546;biotype=protein_coding;gene_id=ENSGALG00000040546;logic_name=ensembl;version=1
12895433	237	0.0872329	20	snp431741	20	12773674	12979150	ID=gene:ENSGALG00000007809;Name=TSHZ2;biotype=protein_coding;description=teashirt zinc finger homeobox 2 [Source:HGNC Symbol%3BAcc:HGNC:13010];gene_id=ENSGALG00000007809;logic_name=ensembl;version=5
10873614	260	0.0871194	20	snp430678	20	10851610	10885641	ID=gene:ENSGALG00000007211;Name=CDH22;biotype=protein_coding;description=cadherin 22 [Source:HGNC Symbol%3BAcc:HGNC:13251];gene_id=ENSGALG00000007211;logic_name=ensembl;version=5
9014156	288	0.0870252	20	snp429957	20	9006929	9021141	ID=gene:ENSGALG00000005790;biotype=protein_coding;description=DEP domain containing MTOR-interacting protein [Source:NCBI gene%3BAcc:419242];gene_id=ENSGALG00000005790;logic_name=ensembl;version=5
13084979	288	0.0867763	20	snp431790	20	12980159	13191630	ID=gene:ENSGALG00000030544;biotype=lincRNA;gene_id=ENSGALG00000030544;logic_name=ensembl;version=2
12196509	285	0.0861646	20	snp431422	20	12178522	12199808	ID=gene:ENSGALG00000007709;Name=RTFDC1;biotype=protein_coding;description=replication termination factor 2 domain containing 1 [Source:NCBI gene%3BAcc:419329];gene_id=ENSGALG00000007709;logic_name=ensembl;version=5
19255160	270	0.0860565	8	snp344025	8	19239875	19303699	ID=gene:ENSGALG00000009015;Name=PIGK;biotype=protein_coding;description=phosphatidylinositol glycan anchor biosynthesis class K [Source:NCBI gene%3BAcc:424556];gene_id=ENSGALG00000009015;logic_name=ensembl;version=3
11403333	271	0.0856868	20	snp430975	20	11390472	11417405	ID=gene:ENSGALG00000007549;Name=VAPB;biotype=protein_coding;description=VAMP associated protein B and C [Source:NCBI gene%3BAcc:419317];gene_id=ENSGALG00000007549;logic_name=ensembl;version=5
9029807	287	0.0847232	20	snp429961	20	9022635	9065766	ID=gene:ENSGALG00000005797;Name=COL20A1;biotype=protein_coding;description=collagen type XX alpha 1 chain [Source:NCBI gene%3BAcc:419243];gene_id=ENSGALG00000005797;logic_name=ensembl;version=5
80533773	273	0.0844565	4	snp261707	4	80528334	80534754	ID=gene:ENSGALG00000015549;Name=GRPEL1;biotype=protein_coding;description=GrpE like 1%2C mitochondrial [Source:NCBI gene%3BAcc:422865];gene_id=ENSGALG00000015549;logic_name=ensembl;version=4
11269189	287	0.0843602	20	snp430902	20	11263734	11275509	ID=gene:ENSGALG00000007533;Name=NPEPL1;biotype=protein_coding;description=aminopeptidase like 1 [Source:HGNC Symbol%3BAcc:HGNC:16244];gene_id=ENSGALG00000007533;logic_name=ensembl;version=5
11394615	288	0.0843298	20	snp430972	20	11390472	11417405	ID=gene:ENSGALG00000007549;Name=VAPB;biotype=protein_coding;description=VAMP associated protein B and C [Source:NCBI gene%3BAcc:419317];gene_id=ENSGALG00000007549;logic_name=ensembl;version=5
9265651	239	0.0843269	20	snp430110	20	9238310	9277145	ID=gene:ENSGALG00000036838;biotype=protein_coding;description=peroxidasin like [Source:NCBI gene%3BAcc:419247];gene_id=ENSGALG00000036838;logic_name=ensembl;version=1
13085066	288	0.0842828	20	snp431791	20	12980159	13191630	ID=gene:ENSGALG00000030544;biotype=lincRNA;gene_id=ENSGALG00000030544;logic_name=ensembl;version=2
9014187	288	0.084225	20	snp429960	20	9006929	9021141	ID=gene:ENSGALG00000005790;biotype=protein_coding;description=DEP domain containing MTOR-interacting protein [Source:NCBI gene%3BAcc:419242];gene_id=ENSGALG00000005790;logic_name=ensembl;version=5
7864866	270	0.0836991	15	snp410692	15	7852900	7870816	ID=gene:ENSGALG00000005808;Name=KREMEN1;biotype=protein_coding;description=kringle containing transmembrane protein 1 [Source:HGNC Symbol%3BAcc:HGNC:17550];gene_id=ENSGALG00000005808;logic_name=ensembl;version=5
11167660	231	0.0834335	20	snp430823	20	11120379	11199958	ID=gene:ENSGALG00000030859;Name=GNAS;biotype=protein_coding;description=GNAS complex locus [Source:HGNC Symbol%3BAcc:HGNC:4392];gene_id=ENSGALG00000030859;logic_name=ensembl;version=1
9508161	243	0.0832047	20	snp430279	20	9505729	9508556	ID=gene:ENSGALG00000037111;biotype=lincRNA;gene_id=ENSGALG00000037111;logic_name=ensembl;version=2

## Sheet: Sheet2
POS	NMISS	FST	CHR	SNP
11015480	252	0.610881	20	snp430741
11269211	288	0.600183	20	snp430903
11171926	288	0.593077	20	snp430827
11483081	288	0.59301	20	snp431036
11176040	286	0.587191	20	snp430831
11171823	288	0.586362	20	snp430825
11180742	288	0.579193	20	snp430834
11483026	288	0.579193	20	snp431035
11407173	245	0.573541	20	snp430989
11407259	240	0.572593	20	snp430990
11009830	263	0.569854	20	snp430735
11403815	233	0.56911	20	snp430983
11403857	234	0.56239	20	snp430984
11171789	288	0.558847	20	snp430824
11403719	257	0.511963	20	snp430982
11183775	270	0.443013	20	snp430835
11145105	273	0.43445	20	snp430819
11192347	278	0.433607	20	snp430842
11192344	278	0.426111	20	snp430841
11093783	282	0.420703	20	snp430781
11407663	288	0.415718	20	snp430991
11900654	286	0.41139	20	snp431256
11138502	276	0.404775	20	snp430814
10958207	288	0.401988	20	snp430704
10810651	271	0.399717	20	snp430662
10810396	270	0.398778	20	snp430661
10942949	288	0.398316	20	snp430695
11407714	288	0.395378	20	snp430992
11900577	285	0.39376	20	snp431252
11900586	284	0.392881	20	snp431254
11144818	243	0.39215	20	snp430817
10957991	288	0.388374	20	snp430699
11893611	288	0.384782	20	snp431241
10819523	281	0.373457	20	snp430667
11009785	262	0.371427	20	snp430734
11929897	273	0.370348	20	snp431273
10817693	266	0.362022	20	snp430665
11927702	259	0.352	20	snp431271
11171886	288	0.347596	20	snp430826
10959660	288	0.334833	20	snp430705
11015653	255	0.323564	20	snp430742
10958199	288	0.301355	20	snp430703
11410486	272	0.288206	20	snp430996
11084893	288	0.285087	20	snp430775
11098659	288	0.270015	20	snp430797
11098858	288	0.263985	20	snp430801
10958008	288	0.259088	20	snp430700
10958009	288	0.259088	20	snp430701
10958012	288	0.259088	20	snp430702
11766693	288	0.256798	20	snp431176
11483236	288	0.250444	20	snp431039
11764906	269	0.24843	20	snp431174
10648277	288	0.245416	20	snp430640
11010227	248	0.243795	20	snp430738
11438026	269	0.239493	20	snp431008
11145255	274	0.234193	20	snp430820
10960740	284	0.227871	20	snp430707
11171942	288	0.226488	20	snp430828
11267183	287	0.225942	20	snp430899
10599147	287	0.219698	20	snp430617
10599193	287	0.219698	20	snp430618
11009964	258	0.217186	20	snp430736
11864168	288	0.216582	20	snp431229
11267310	285	0.21481	20	snp430900
11438140	269	0.214696	20	snp431010
12211118	288	0.209079	20	snp431436
11410403	285	0.199995	20	snp430993
11766953	288	0.195116	20	snp431177
10512535	253	0.193755	20	snp430597
11930069	278	0.193084	20	snp431277
11403384	271	0.192544	20	snp430976
11410521	278	0.186247	20	snp430998
11147744	286	0.182194	20	snp430821
11859848	249	0.180672	20	snp431220
12564493	282	0.178789	20	snp431617
11403415	269	0.175953	20	snp430977
12209185	258	0.174095	20	snp431429
11769331	285	0.172344	20	snp431178
12249437	275	0.146248	20	snp431449
11105706	286	0.142624	20	snp430806
11077382	258	0.142019	20	snp430769
11926762	263	0.141942	20	snp431263
12620837	254	0.140714	20	snp431643
11105714	287	0.138057	20	snp430807
11832271	285	0.136082	20	snp431204
11926837	258	0.133784	20	snp431264
11403535	254	0.133096	20	snp430978
9266658	242	0.132877	20	snp430113
11092515	284	0.131669	20	snp430780
11392132	280	0.131495	20	snp430966
12196701	278	0.131004	20	snp431424
11825150	276	0.130291	20	snp431202
11927000	263	0.129458	20	snp431266
11183993	270	0.128717	20	snp430836
12196715	278	0.128626	20	snp431425
12196758	278	0.128626	20	snp431427
11092276	286	0.128346	20	snp430778
11084917	288	0.127379	20	snp430776
11860006	250	0.126929	20	snp431223
11085117	288	0.123423	20	snp430777
12253353	288	0.123379	20	snp431453
10942933	288	0.123041	20	snp430694
11280280	288	0.121694	20	snp430907
11721120	277	0.12159	20	snp431159
13004622	239	0.120663	20	snp431761
9554333	287	0.120299	20	snp430296
12963165	288	0.12021	20	snp431756
12196726	278	0.12004	20	snp431426
12793583	287	0.119452	20	snp431708
12793815	287	0.119452	20	snp431711
11280121	288	0.11588	20	snp430906
9554243	287	0.115161	20	snp430293
11832403	270	0.115059	20	snp431209
12257296	287	0.114025	20	snp431465
11280113	288	0.113733	20	snp430905
11864150	288	0.112491	20	snp431227
12257207	287	0.111561	20	snp431462
12824888	287	0.111374	20	snp431721
12234563	286	0.110836	20	snp431443
12824986	286	0.11064	20	snp431723
12257062	287	0.109903	20	snp431461
12856880	281	0.109824	20	snp431734
11403261	267	0.107626	20	snp430974
12257231	287	0.107608	20	snp431463
12257282	287	0.107608	20	snp431464
11403997	233	0.107391	20	snp430985
12196561	285	0.107039	20	snp431423
12234443	287	0.105879	20	snp431438
12793696	286	0.105602	20	snp431710
12826445	267	0.105569	20	snp431725
9266618	243	0.104976	20	snp430112
11105788	287	0.10358	20	snp430808
11105807	287	0.10358	20	snp430810
11929990	277	0.103461	20	snp431274
11392149	278	0.103433	20	snp430967
10861570	288	0.101905	20	snp430675
12824927	287	0.101306	20	snp431722
11281219	288	0.100442	20	snp430911
11281198	287	0.100353	20	snp430909
13018577	286	0.100327	20	snp431766
12256034	288	0.100216	20	snp431458
10873816	262	0.0993642	20	snp430680
12234512	286	0.0982236	20	snp431441
13031290	288	0.0982127	20	snp431769
12998691	287	0.0968309	20	snp431760
12254619	286	0.0966999	20	snp431457
12234451	287	0.0963146	20	snp431440
12234523	287	0.0962323	20	snp431442
10960663	284	0.0958682	20	snp430706
11930002	278	0.0955109	20	snp431275
11373512	286	0.0951414	20	snp430961
11441057	288	0.0951277	20	snp431012
11281680	245	0.0948884	20	snp430913
9257077	247	0.0942094	20	snp430091
11281178	288	0.094081	20	snp430908
11281199	288	0.094081	20	snp430910
12257009	278	0.0939901	20	snp431460
11441078	288	0.0937726	20	snp431014
9554319	287	0.0936685	20	snp430295
11900652	286	0.09359	20	snp431255
11392189	274	0.0931931	20	snp430968
13018761	286	0.0928677	20	snp431767
13012742	285	0.0926509	20	snp431763
12826615	265	0.0926245	20	snp431727
11900529	281	0.0918537	20	snp431250
11281628	246	0.0909152	20	snp430912
12253517	288	0.0901459	20	snp431454
12253580	288	0.0901459	20	snp431455
12253619	288	0.0901459	20	snp431456
13043856	279	0.0901458	20	snp431770
11929828	276	0.0897948	20	snp431272
10873756	259	0.0894752	20	snp430679
12729274	237	0.0885698	20	snp431699
12895433	237	0.0872329	20	snp431741
10873614	260	0.0871194	20	snp430678
9014156	288	0.0870252	20	snp429957
13084979	288	0.0867763	20	snp431790
12196509	285	0.0861646	20	snp431422
11403333	271	0.0856868	20	snp430975
9029807	287	0.0847232	20	snp429961
11269189	287	0.0843602	20	snp430902
11394615	288	0.0843298	20	snp430972
9265651	239	0.0843269	20	snp430110
13085066	288	0.0842828	20	snp431791
9014187	288	0.084225	20	snp429960
11167660	231	0.0834335	20	snp430823
9508161	243	0.0832047	20	snp430279
