# Supplementary material for: Genomic analysis of GBS data reveals genes associated with facial pigmentation in Xinyang blue-shelled layers
Source: Arch Anim Breed. 2020 Dec 18;63(2):483–91. doi: 10.5194/aab-63-483-2020 (PMC7810225; doi:10.5194/aab-63-483-2020)
Supplement: Table S1 contains sequencing reads, alignment statistics, and mean genome-wide coverage of each sample. Table S2 contains GWAS results of dermal hyperpigmentation in Xinyang blue-shelled pure-line layers. Table S3 contains the detection FST result of dermal hyperpigmentation in Xinyang blue-shelled  [file aab-63-483-supplement.zip › Supplement/Supplementary/Table S6.xlsx]

## Sheet: Sheet1
Table S6. The number of eggs laid in 129 days of Xinyang green shell layer at 26 weeks of age
Number of eggs/27 Weeks of age	Facial color
61	Dark
85	Dark
51	Dark
59	Dark
81	Dark
88	Dark
83	Dark
90	Dark
106	Dark
73	Dark
97	Dark
79	Dark
72	Dark
65	Dark
80	Dark
56	Dark
68	Dark
93	Dark
89	Dark
92	Dark
	Dark
73	Dark
94	Dark
65	Dark
81	Dark
80	Dark
96	Dark
101	Dark
84	Dark
77	Dark
82	Dark
67	Dark
89	Dark
79	Dark
82	Dark
65	Dark
73	Dark
68	Dark
58	Dark
75	Dark
26	Dark
59	Dark
94	Dark
81	Dark
79	Dark
83	Dark
70	Dark
76	Dark
80	Dark
28	Dark
86	Dark
60	Dark
83	Dark
82	Dark
92	Dark
62	Dark
86	Dark
77	Dark
93	Dark
32	Dark
73	Dark
74	Dark
87	Dark
61	Dark
68	Dark
51	Dark
52	Dark
58	Dark
46	Dark
82	Dark
74	Dark
76	Dark
80	Dark
65	Dark
102	White
65	White
48	White
80	White
85	White
71	White
68	White
77	White
59	White
90	White
80	White
101	White
77	White
88	White
87	White
71	White
66	White
54	White
	White
72	White
70	White
78	White
86	White
72	White
93	White
78	White
88	White
91	White
86	White
86	White
84	White
53	White
67	White
78	White
71	White
87	White
96	White
76	White
82	White
64	White
78	White
85	White
70	White
77	White
77	White
80	White
88	White
67	White
	White
84	White
83	White
55	White
90	White
96	White
75	White
87	White
93	White
84	White
87	White
95	White
69	White
74	White
92	White
57	White
47	White
85	White
74	White
77	White
83	White
99	White
95	White
89	White
91	White
97	White
75	White
76	White
92	White
72	White
53	White
88	White
45	White
99	White
53	White
87	White
86	White
104	White
55	White
62	White
78	White
88	White
84	White
47	White
84	White
104	White
69	White
84	White
83	White
84	White
111	White
76	White
92	White
66	White
71	White
73	White
69	White
92	White
73	White
78	White
82	White
50	White
73	White
66	White
88	White
71	White
83	White
39	White
66	White
61	White
90	White
44	White
93	White
69	White
88	White
89	White
94	White
54	White
90	White
74	White
59	White
68	White
80	White
80	White
55	White
72	White
80	White
82	White
79	White
73	White
68	White
96	White
74	White
79	White
69	White
63	White
92	White
97	White
72	White
82	White
57	White
53	White
54	White
27	White
83	White
77	White
77	White
78	White
71	White
97	White
74	White
73	White
80	White
64	White
59	White
79	White
98	White
93	White
77	White
83	White
67	White
86	White
	White
112	White
80	White
84	White
81	White
88	White
93	White
59	White
73	White
55	White
84	White
91	White
89	White
88	White
100	White
63	White
72	White
88	White
63	White
93	White
80	White
87	White
78	White
95	White
81	White
96	White
91	White
72	White
72	White
54	White
86	White
81	White
96	White
71	White
39	White
76	White
69	White
85	White
58	White
101	White
68	White
87	White
67	White
53	White
61	White
68	White
